# Supplementary material for: SAMSA: a comprehensive metatranscriptome analysis pipeline
Source: BMC Bioinformatics. 2016 Sep 29;17:399. doi: 10.1186/s12859-016-1270-8 (PMC5041328; doi:10.1186/s12859-016-1270-8)
Supplement: Additional file 1: — Differentially expressed transcripts when comparing between wild-type and Tyk2-deficient mice in DSS-induced colitis. This is a tab-delimited file, with all entries included, sorted by ascending multiple hypothesis-adjusted p value. (XLS 3680 kb) [file 12859_2016_1270_MOESM1_ESM.xls]

## Sheet: DESeq_functional_output.tab
	baseMean	log2FoldChange	lfcSE	stat	pvalue	padj
5-methyltetrahydrofolate corrinoid/iron sulfur protein methyltransferase	11.9291	-3.90532	0.594413	-6.57005	5.0297e-11	3.63396e-07
autotransported protein Lav	150.499	5.21954	0.87551	5.96171	2.49605e-09	9.01699e-06
DNA-binding protein H	18.623	-3.91924	0.685161	-5.72018	1.06409e-08	1.92201e-05
enolase (phosphopyruvate hydratase)	20.3713	-3.96697	0.693288	-5.72197	1.05298e-08	1.92201e-05
glyoxylase I family protein	3.25703	2.95869	0.522231	5.66548	1.46609e-08	2.1185e-05
sucrose phosphorylase	8.33743	-2.61088	0.469946	-5.55571	2.76492e-08	3.32943e-05
phosphoketolase	92.4703	-1.91833	0.347523	-5.52001	3.38971e-08	3.49867e-05
autonomous glycyl radical cofactor family protein	12.8214	-3.6345	0.661821	-5.49167	3.98153e-08	3.59582e-05
bacitracin transport ATP-binding protein BcrA	31.6152	-2.8784	0.595621	-4.83261	1.34756e-06	0.00108179
intracellular protein	26.45	-2.86144	0.596885	-4.79396	1.63524e-06	0.00118146
formate C-acetyltransferase (pyruvate formate-lyase) (formate acetyltransferase)	2.99771	2.59583	0.545338	4.76004	1.93554e-06	0.0012713
Xylosidase/arabinosidase	3.80161	2.56357	0.555519	4.61472	3.93616e-06	0.0023699
ABC superfamily ATP binding cassette transporter	2.5989	2.47205	0.545298	4.53339	5.80433e-06	0.00300871
cobyrinic acid a	5.77417	-2.84262	0.627169	-4.53246	5.83002e-06	0.00300871
Glycerone kinase	5.18419	-2.67037	0.597974	-4.46569	7.98103e-06	0.0038442
Urease accessory protein UreF	4.10041	-2.52268	0.571342	-4.41536	1.0084e-05	0.00455355
PutativeS-adenosylmethionine-dependent- methyltran sferase	2.81046	2.4132	0.554576	4.35144	1.35246e-05	0.00522336
ribosome-associated inhibitor protein Y	21.4351	-1.7235	0.396386	-4.34804	1.37362e-05	0.00522336
S-ribosylhomocysteinase	14.6073	1.20051	0.274843	4.36799	1.25393e-05	0.00522336
DNA gyrase subunit b	4.21282	-2.53594	0.58556	-4.33079	1.48574e-05	0.00536724
ORF58e	806.314	2.82957	0.657199	4.30551	1.66605e-05	0.00550021
PTS family beta-glucoside (glc) porter component IIBCA	3.86129	2.80344	0.651304	4.30435	1.6748e-05	0.00550021
Urease accessory protein UreD	3.98	-2.47692	0.577274	-4.29072	1.78098e-05	0.00559461
DNA-binding protein HU-bet	6.44981	3.04138	0.711342	4.27555	1.90662e-05	0.00573973
AraC family transcription regulator	82.2698	-3.43185	0.804759	-4.26445	2.00396e-05	0.00579144
2-dehydro-3-deoxyphosphooctonate aldolase	6.38318	-1.99784	0.473302	-4.22107	2.4315e-05	0.00610154
HDOD domain protein	2.23006	2.35892	0.5559	4.24342	2.20136e-05	0.00610154
small acid-soluble spore protein -related protein	6.40619	3.15701	0.748049	4.22033	2.43944e-05	0.00610154
Sucrose phosphorylase	3.94886	-2.4813	0.588063	-4.21944	2.44906e-05	0.00610154
basic membrane protein	7.94373	1.82693	0.435843	4.19171	2.76855e-05	0.00628219
GPD (glyceraldehyde 3-phosphate dehydrogenase) family member (gpd-3)	3.06248	2.97213	0.70924	4.19058	2.78242e-05	0.00628219
putative thiol peroxidase	2.58447	2.44573	0.583106	4.19431	2.73703e-05	0.00628219
chemotaxis protein	4.14802	2.00214	0.482023	4.15361	3.27277e-05	0.00656827
enolase 2	2.93898	2.24535	0.539219	4.16407	3.12623e-05	0.00656827
flavoredoxin	4.39397	-2.07935	0.499918	-4.15938	3.19116e-05	0.00656827
hemoglobin subunit beta-1-like isoform 3	2.57865	2.92363	0.70142	4.16816	3.07067e-05	0.00656827
galactose ABC transporte	3.7482	-2.40905	0.582311	-4.13705	3.51797e-05	0.00686956
biotin attachment domain-containing protein	5.91184	-2.72135	0.660814	-4.11818	3.81878e-05	0.00726071
cold shock protein CspA	24.5663	-2.25623	0.55206	-4.08693	4.37124e-05	0.00809801
putative cold-shock protein	9.94128	-2.96773	0.731516	-4.05695	4.97168e-05	0.00876106
yvdg	2.9373	2.42133	0.596322	4.06044	4.8981e-05	0.00876106
ureas	102.455	-1.23793	0.313645	-3.94692	7.91638e-05	0.0136181
C. briggsae CBR-GPD-3.1 protein	3.20175	2.23339	0.569646	3.92066	8.83079e-05	0.0145006
Glyceraldehyde-3-phosphate dehydrogenase (phosphorylating)	3.66598	2.55529	0.651278	3.92351	8.72697e-05	0.0145006
iron dependent repressor	2.59151	2.39102	0.6137	3.89607	9.77667e-05	0.015697
putative 2-methylthioadenine synthetase	8.64369	-2.82736	0.729561	-3.87543	0.000106435	0.0167172
diphosphate-fructose-6-phosphate 1-phosphotransferase	2.58095	2.40269	0.622379	3.86049	0.00011316	0.0173954
arginine deiminase	82.4639	-1.3782	0.359679	-3.83176	0.00012723	0.0180242
diguanylate cyclase and metal dependent phosphohydrolase	2.43982	2.36904	0.617978	3.83354	0.000126312	0.0180242
glycine reductase complex C	3.98331	-2.24606	0.58422	-3.84455	0.000120776	0.0180242
TonB family protein	2.76917	1.92863	0.503031	3.83401	0.000126073	0.0180242
putative malate dehydrogenase	3.49123	1.83422	0.480963	3.81365	0.000136929	0.0186663
transposase IS66	20.9856	1.35226	0.354248	3.81727	0.000134936	0.0186663
cellobiose phosphotransferase system IIC component	2.33979	2.30252	0.608689	3.78276	0.0001551	0.0197135
chaperone protei	5.12027	-2.50579	0.662864	-3.78026	0.000156667	0.0197135
KH/HDIG domain-containing protein	2.46362	2.14792	0.567225	3.78671	0.000152653	0.0197135
pyruvate dehydrogenase E1 component subunit alph	2.98216	2.98314	0.788915	3.78132	0.000155998	0.0197135
ribosomal protein L16 RplP	3.77273	-1.84767	0.489093	-3.77775	0.000158253	0.0197135
RNAse r	3.2647	-2.15877	0.579603	-3.72456	0.000195653	0.0238406
S4 regio	5.71728	-2.50206	0.672312	-3.72157	0.000197985	0.0238406
putative extracellular solute-binding protein family 5	2.5884	2.15064	0.578775	3.71584	0.000202526	0.0239878
alkyl hydroperoxide reductase/ Thiol specific antioxidant/ Mal allergen	19.075	-1.67594	0.4522	-3.7062	0.000210392	0.0245175
glycine reductase complex component	61.4444	-0.765384	0.207098	-3.69576	0.000219232	0.0247493
urease subunit gamma	13.2725	-1.18638	0.320906	-3.69698	0.000218181	0.0247493
sugar binding protein	5.12155	-2.58882	0.703507	-3.67988	0.000233347	0.0255444
thymidylate kinase	3.50715	-2.17953	0.591715	-3.68342	0.000230129	0.0255444
67 kDa myosin-cross-reactive antigen family protein	13.4034	-1.98358	0.542182	-3.65851	0.000253687	0.0258153
alpha amylase catalytic domain-containing protein	3.56804	-2.22644	0.608208	-3.66066	0.000251568	0.0258153
bifunctional aldehyde/alcohol dehydrogenase	4.35017	-2.34896	0.640537	-3.66718	0.000245243	0.0258153
dihydrodipicolinate synthetase	3.81572	-2.26882	0.618629	-3.66749	0.000244939	0.0258153
leucine rich protein	115.383	-2.5695	0.701903	-3.66077	0.000251458	0.0258153
cold-shock protein	14.994	1.25083	0.34433	3.63266	0.000280518	0.0277635
Ribosomal protein L7/L12	3.46406	2.57215	0.707711	3.63446	0.000278558	0.0277635
glycerol dehydratase	13.0922	-1.82357	0.502803	-3.62681	0.000286944	0.0280158
dihydroorotate dehydrogenase 2	3.58522	2.18814	0.606499	3.60782	0.000308776	0.02869
Dissimilatory sulfite reductase D	2.46308	2.30146	0.637885	3.60796	0.000308614	0.02869
phosphoribosylaminoimidazole-succinocarboxamide synthetase	2.80834	1.9151	0.530938	3.60702	0.000309732	0.02869
ribosomal protein l19	3.64972	-2.21418	0.613542	-3.60885	0.000307559	0.02869
lytic transglycosylase	2.12659	2.08193	0.580735	3.58499	0.000337095	0.0305387
tellurite resistance protein	6.03152	1.35484	0.378005	3.58418	0.000338145	0.0305387
Esp	3.38224	2.37876	0.665005	3.57705	0.000347493	0.0306175
transposase IS116/IS110/IS902	10.3919	1.76092	0.491937	3.57956	0.000344175	0.0306175
CsbD family protein	73.1289	-2.14344	0.599805	-3.57355	0.00035217	0.0306557
FG-GAP repeat domain protein	2.93815	1.96948	0.553074	3.56097	0.000369489	0.0317804
PTS system	8.04174	1.62135	0.456362	3.55278	0.000381181	0.0324004
Peptidoglycan-binding LysM	3.30853	-2.09726	0.594984	-3.5249	0.000423641	0.0355907
putative His Kinase A domain protein	2.99943	-2.06596	0.587582	-3.51603	0.000438053	0.0363785
fumarylacetoacetate hydrolase family protein	4.52191	1.9797	0.564041	3.50984	0.000448368	0.036812
Alcohol dehydrogenase zinc-binding domain protein	11.8318	1.02378	0.29246	3.5006	0.000464221	0.037309
YurJ	2.49683	2.03025	0.580024	3.50029	0.000464748	0.037309
arylsulfatase A	3.68645	-1.95384	0.558785	-3.49658	0.000471258	0.0374158
Succinate dehydrogenase	2.66366	2.44329	0.699772	3.49155	0.000480218	0.0377128
purine biosynthesis protein Ade10	3.09928	-2.05547	0.590248	-3.48239	0.000496961	0.038608
O-acetylhomoserine aminocarboxypropyltransferase/cysteine synthase	2.54845	2.17678	0.625702	3.47894	0.000503407	0.0386927
glycosidase	9.16741	-1.5808	0.455373	-3.47145	0.000517662	0.0393696
possible thioredoxin	7.10753	-2.54303	0.736073	-3.45486	0.00055058	0.0414369
nucleoside-triphosphatase	4.38034	1.42202	0.412021	3.45133	0.000557828	0.0415496
3-oxoacyl-[acyl-carrier-protein] synthase 2	4.03202	1.89328	0.554151	3.41655	0.000634199	0.0458209
H(+)-transporting ATPase F(0) B subunit	5.4138	-1.83546	0.536863	-3.41887	0.000628826	0.0458209
ribosomal protein L3	15.5989	-1.22531	0.358108	-3.42162	0.000622486	0.0458209
putative protein-export membrane protein	3.07077	-2.05583	0.602345	-3.41304	0.000642423	0.0459555
phosphotransferase system syste	5.86338	-2.44343	0.718923	-3.39874	0.000676977	0.0479525
putative lantibiotic abc transporte	17.764	-2.32864	0.686603	-3.39154	0.000695012	0.0487521
ABC-2 type transport system ATP-binding protein	4.31257	-2.27098	0.67024	-3.3883	0.000703263	0.0488565
electron transport complex protein RnfB	2.07804	2.06512	0.610535	3.38248	0.000718358	0.0494298
putative cell wall-associated hydrolase	2.49506	2.00533	0.594556	3.37282	0.000744038	0.0506485
putative transmembrane Acr-type transport protein	3.69665	-2.13623	0.633785	-3.37058	0.000750088	0.0506485
transition state regulator	2.39521	2.15884	0.641123	3.36728	0.000759138	0.0507849
2-isopropylmalate synthase LeuA	9.41584	1.28524	0.383264	3.35341	0.000798223	0.0519564
delta-1-pyrroline-5-carboxylate dehydrogenase	4.94496	-1.83651	0.5473	-3.35559	0.000791969	0.0519564
outer membrane chaperone Skp (OmpH)	3.94019	-1.81357	0.540397	-3.356	0.0007908	0.0519564
GTP-binding signal recognition particle SRP54 G- domain protein	2.88811	-1.96191	0.585789	-3.34916	0.000810556	0.0522881
peptidase C60 sortase A and B	2.11568	2.07705	0.621806	3.34035	0.000836742	0.0534996
putative lantibiotic ABC transporter ATP-binding protein	6.44215	-2.2493	0.674401	-3.33525	0.000852219	0.0540112
AraC family transcriptional regulator	57.0197	-1.66833	0.501115	-3.32922	0.000870883	0.0547142
Stage II sporulation protein E	3.72278	-2.14889	0.647308	-3.31974	0.000901023	0.0561197
xylan	3.16514	-2.01834	0.609612	-3.31087	0.000930069	0.0574337
transcription activato	2.75096	-2.53422	0.766128	-3.30783	0.000940222	0.0575687
protein translocase subunit secY/sec61 alpha	10.2368	-1.16272	0.35176	-3.30544	0.000948286	0.0575745
4-diphosphocytidyl-2-methyl-D-erithritol synthase	1.98811	2.62676	0.802435	3.27348	0.00106231	0.0581453
ABC transporter integral membrane protein	4.92272	-1.61803	0.491947	-3.28903	0.00100532	0.0581453
amino-acid ABC transporte	1.98811	2.62676	0.802435	3.27348	0.00106231	0.0581453
Dihydroxyacetone kinase	1.98811	2.62676	0.802435	3.27348	0.00106231	0.0581453
DNA polymerase V component	1.98811	2.62676	0.802435	3.27348	0.00106231	0.0581453
electron transport complex protei	1.98811	2.62676	0.802435	3.27348	0.00106231	0.0581453
glutaminase	16.4757	-0.976155	0.297566	-3.28047	0.00103635	0.0581453
LacE	2.11216	2.07846	0.63257	3.28574	0.00101715	0.0581453
lipid A ABC transporte	1.98811	2.62676	0.802435	3.27348	0.00106231	0.0581453
putative DNA replication protein DnaD	1.98811	2.62676	0.802435	3.27348	0.00106231	0.0581453
putative mercuric reductase	1.98811	2.62676	0.802435	3.27348	0.00106231	0.0581453
putative ribosomal protein L7Ae-like	1.98811	2.62676	0.802435	3.27348	0.00106231	0.0581453
tetR family transcriptional regulatory protein	1.98811	2.62676	0.802435	3.27348	0.00106231	0.0581453
putative ABC transporter ATPase	4.39809	-1.53681	0.469894	-3.27055	0.00107338	0.0583093
flagellin/flagellar hook associated protein	7.39777	2.05036	0.630124	3.2539	0.00113833	0.0604738
Gluconate transporter	14.3745	1.31335	0.403588	3.25417	0.00113723	0.0604738
putative simple sugar transport system substrate-binding protein	3.35588	-2.02959	0.623072	-3.2574	0.00112438	0.0604738
putative cold shock-like protein	3.81083	1.67785	0.518366	3.23681	0.00120873	0.0637449
CHU large protein candidate xylanase/esterase	5.51763	-1.53189	0.474392	-3.22918	0.00124147	0.0649972
putative methyl accpeting chemotaxis protein	8.07998	1.01535	0.314833	3.22503	0.00125958	0.065471
lipopolysaccharide biosynthesis protein RfbH	10.2237	1.3156	0.408874	3.21762	0.00129258	0.0667063
Acetyl-CoA acetyltransferase(Acetoacetyl-CoA thiolase)	3.80437	-2.10176	0.655196	-3.20784	0.00133735	0.0685274
putative cysteine biosynthesis related protein	3.76069	-2.10376	0.657876	-3.19781	0.00138475	0.0704564
dextransucrase	3.73131	-2.20987	0.69261	-3.19064	0.00141958	0.0707343
glycine reductase complex component b gamma subunit	3.62344	2.18615	0.685059	3.19118	0.00141691	0.0707343
LSU ribosomal protein l19p	2.62641	2.22509	0.697365	3.1907	0.00141927	0.0707343
inosine 5''-monophosphate dehydrogenase	21.5243	0.823093	0.258412	3.18519	0.00144658	0.0715858
DNA polymerase III subnit beta	2.32793	2.06092	0.648758	3.17671	0.00148955	0.0732109
2-enoate reductase	5.65934	1.34423	0.423851	3.17148	0.00151665	0.0739756
protein-export membrane protein SecD/protein-export membrane protein SecF	8.36462	1.0045	0.317094	3.16783	0.00153583	0.0739756
similar to Spermidine synthase (Putrescine aminopropyltransferase) (SPDSY) isoform 1	2.20694	2.07595	0.655144	3.16869	0.00153128	0.0739756
microcompartment protein	2.13882	1.84415	0.582725	3.16469	0.00155246	0.0742814
aconitate hydratase/aconitase	2.91444	2.05344	0.649904	3.1596	0.00157984	0.0750004
maltose phosphorylase	16.7366	-1.20522	0.381633	-3.15806	0.00158824	0.0750004
hemoglobin subunit alpha	3.66457	2.42801	0.771006	3.14915	0.00163747	0.0766274
thioredoxin M	3.68085	-2.08575	0.662856	-3.14661	0.00165174	0.0766274
XynB	2.03782	2.33168	0.741128	3.14612	0.00165452	0.0766274
ferridoxin	89.8135	1.67611	0.53393	3.13919	0.00169415	0.0779632
17 kDa surface antigen	3.13136	-1.78866	0.570519	-3.13515	0.00171766	0.0780509
oligopeptide transport ATP-binding protei	3.36068	-1.99441	0.63608	-3.13547	0.00171578	0.0780509
branched-chain-amino-acid transaminase	54.8727	0.626668	0.20032	3.12833	0.00175801	0.0788921
exopolyphosphatase	6.95307	1.15437	0.368995	3.12841	0.00175753	0.0788921
capsular exopolysaccharide family	3.37018	-1.99964	0.642254	-3.11347	0.00184901	0.0824634
helix-turn-helix domain-containing protein	15.4294	-1.93022	0.620781	-3.10935	0.00187501	0.0826308
putative glucokinase	7.8094	-1.34324	0.432014	-3.10925	0.00187563	0.0826308
putative DNA recombinase RecG	2.59891	1.96858	0.635627	3.09707	0.00195442	0.0855797
type I phosphodiesterase/nucleotide pyrophosphatase	3.00184	-1.60057	0.517422	-3.09336	0.00197906	0.0861368
GufA protein	2.07464	1.71819	0.556111	3.08965	0.0020039	0.0866959
endonuclease/exonuclease/phosphatase family protein	5.8937	1.52603	0.496091	3.0761	0.00209726	0.0897451
oligopeptide ABC superfamily ATP binding cassette transporte	10.9964	1.04238	0.339087	3.07406	0.00211165	0.0897451
UspA domain-containing protein	7.84371	-1.51517	0.492658	-3.0755	0.00210151	0.0897451
cyclodextrin ABC transporte	4.78942	-2.2037	0.718149	-3.06859	0.00215074	0.0908721
arginyl-tRNA synthetase ArgS	3.00527	-1.89241	0.61737	-3.06528	0.00217468	0.0913492
protein	11.3132	1.09025	0.356812	3.05554	0.00224655	0.0938227
protein chain elongation factor ef-	2.01556	1.9502	0.63976	3.04832	0.00230122	0.0955536
COG0395: ABC-type sugar transport syste	2.44163	2.10856	0.693085	3.04229	0.00234788	0.0969339
bacitracin ABC ATP binding cassette transporte	8.62875	-1.94447	0.639571	-3.04027	0.0023637	0.0970324
Acetyltransferase including N-acetylase of ribosomal protein-like protein	2.01425	2.34405	0.772463	3.03452	0.00240922	0.0972708
bifunctional phosphoribosyl-AMP cyclohydrolase/phosphoribosyl-ATP pyrophosphatase protein	8.89784	-1.06952	0.352409	-3.03489	0.00240623	0.0972708
putative acyl-[acyl-carrier-protein]-UDP-N-acetylglucosamine O-acyltransferase	2.30239	1.95009	0.643009	3.03275	0.00242335	0.0972708
transposase ISLbp1	10.8767	-2.26411	0.746199	-3.03419	0.00241183	0.0972708
asparagine synthase (glutamine-hydrolysing)	2.25727	1.67108	0.552141	3.02654	0.00247372	0.0982058
glycoside hydrolase family 8	6.89232	-1.3633	0.450451	-3.02652	0.00247383	0.0982058
geranylgeranyl pyrophosphate synthase	2.70484	-1.78736	0.591938	-3.0195	0.00253193	0.0996406
secretion system apparatus protein SsaV	2.02081	2.33111	0.77219	3.01883	0.00253756	0.0996406
AgaS protein	2.02455	2.32519	0.772055	3.01168	0.00259802	0.100918
Ser/Thr protein phosphatase	2.02455	2.32519	0.772055	3.01168	0.00259802	0.100918
proline/sodium symporter	2.168	1.75494	0.583684	3.00667	0.0026413	0.10151
sporulation protein YabP	3.45216	-1.98723	0.660942	-3.00666	0.00264136	0.10151
RNA helicase DEAD/DEAH box family protein	2.78112	-1.82425	0.6077	-3.0019	0.00268303	0.102566
2-oxoglutarate dehydrogenas	4.56606	-1.705	0.572405	-2.97865	0.00289518	0.104588
apurinic endonuclease (APN1)	2.04196	2.30604	0.771615	2.98859	0.0028027	0.104588
beta-xylosidase	11.0226	-1.4568	0.487715	-2.98699	0.00281739	0.104588
D-fructose-6-phosphate amidotransferase	4.34276	-1.75415	0.587672	-2.98491	0.0028366	0.104588
fibronectin-binding protein	3.58447	-1.77946	0.596257	-2.98439	0.00284145	0.104588
glycoside hydrolase family 9 protein	2.14876	1.82193	0.611655	2.97868	0.0028949	0.104588
multiple sugar transport system (multiple sugar-binding protein)	2.96538	2.17571	0.730341	2.97903	0.00289165	0.104588
O6-methylguanine-DNA methyltransferase	2.03924	2.30837	0.771664	2.99141	0.00277689	0.104588
putative starch degradation products transport system permease proteinamyC	5.00007	-2.16913	0.725969	-2.98791	0.0028089	0.104588
rubredoxin/rubredoxin reductase	4.9006	-2.07559	0.696776	-2.97885	0.00289328	0.104588
thiolredoxin peroxidase	3.20919	-1.9161	0.64293	-2.98026	0.00288004	0.104588
formate-tetrahydrofolate ligase	78.1418	1.17091	0.394058	2.97141	0.00296437	0.105517
laminarinase	4.85807	-2.1627	0.728562	-2.96845	0.00299308	0.105517
preprotein translocase membrane subunit	2.15263	1.88391	0.634662	2.96836	0.0029939	0.105517
PurF-like protein	2.63508	-1.7611	0.593147	-2.96908	0.00298696	0.105517
putative phosphatidylinositol-4-phosphate 5-kinase	2.96778	-1.59894	0.537668	-2.97384	0.00294102	0.105517
ribosomal L5P C-terminal domain protein	5.09461	-1.46948	0.495564	-2.96527	0.00302413	0.106065
chorion class high-cysteine HCB protein 13	4.91078	-2.16393	0.730688	-2.9615	0.00306146	0.106127
glycoside hydrolase family 38	2.69708	-1.78445	0.603024	-2.95917	0.00308465	0.106127
LPXTG-motif cell wall anchor domain protein	16.5743	-1.04941	0.354244	-2.96238	0.00305267	0.106127
NADH dehydrogenase I chain G	2.40715	-2.07884	0.702235	-2.96032	0.00307321	0.106127
enoyl-acyl carrier protein reductase	2.0299	2.35028	0.795568	2.95422	0.00313458	0.106827
pyruvate:ferredoxin oxidoreductas	2.0299	2.35028	0.795568	2.95422	0.00313458	0.106827
ECF family RNA polymerase sigma-70 factor	2.80401	1.99501	0.67672	2.94806	0.00319774	0.107961
spoIIIJ-associated protein	2.0386	1.73721	0.589046	2.94919	0.00318606	0.107961
glycoprotease family metalloendopeptidase	4.66412	1.29632	0.440255	2.94448	0.00323494	0.108709
daunorubicin resistance ABC transporter ATP-binding subunit	3.34743	-1.94516	0.663385	-2.93218	0.00336595	0.112588
antibiotic biosynthesis monooxygenase	3.78257	1.33082	0.454851	2.92585	0.00343518	0.11333
flagellar biosynthetic protein FliQ	2.68892	-1.77847	0.607743	-2.92636	0.00342957	0.11333
threonine synthase ThrC	4.17351	1.35819	0.463832	2.92819	0.00340947	0.11333
methicillin-resistant surface protein	2.7877	-2.21536	0.757662	-2.92395	0.00345623	0.113506
glycerol dehydratase reactivation facto	12.407	-1.10213	0.377655	-2.91836	0.00351877	0.115037
6-phospho-beta-glucosidase	70.6545	0.726094	0.249349	2.91196	0.00359166	0.116568
glycosyl hydrolase family 8	3.46017	-1.93736	0.665435	-2.91142	0.00359787	0.116568
type IV pilus assembly protein PilB	2.0752	1.85387	0.637414	2.90843	0.00363246	0.117163
Ribosomal protein S12	3.2667	1.35488	0.466164	2.90645	0.00365558	0.117385
5''-nucleotidase family protein	3.73535	-1.77023	0.610522	-2.89953	0.00373717	0.119474
bacitracin export ATP-binding protein BceA	4.36434	-2.0678	0.715172	-2.89133	0.00383611	0.122096
flagellin-like	11.9278	1.4201	0.491641	2.88849	0.00387095	0.122665
ethanolamine ammonia-lyase large subunit	2.08116	-2.14729	0.743762	-2.88707	0.00388853	0.122684
50S ribosomal protein L14P	5.67017	-1.54771	0.536916	-2.88259	0.00394425	0.123611
Cold shock protein cspB	3.17667	1.48571	0.515766	2.8806	0.00396924	0.123611
putative uncharacterized protein CXorf62-like	2.02935	1.90817	0.662125	2.88189	0.00395303	0.123611
flagellin protein FliA(H)	25.119	1.65648	0.575365	2.87901	0.00398928	0.123702
30S ribosomal protein S18	92.321	0.647599	0.225215	2.87547	0.00403421	0.124031
ATP synthase ab C terminal domain protein	4.8671	-1.49251	0.518992	-2.87579	0.00403014	0.124031
DNA-directed RNA polymerase subunit delta	2.67938	-1.73865	0.605515	-2.87136	0.00408712	0.124652
ORF44l	3.24033	-1.89158	0.658807	-2.87122	0.00408894	0.124652
fatty acid/phospholipid synthesis protein PlsX	74.9075	0.586323	0.205409	2.85442	0.00431153	0.130635
methyl-accepting chemotaxis transducer protein	2.21235	1.42951	0.501117	2.85265	0.00433559	0.130635
putative ATPase involved in pili biogenesi	1.98898	1.69354	0.59373	2.85237	0.00433943	0.130635
putative immunoreactive antigen PG32	2.14982	1.92628	0.67645	2.84763	0.00440459	0.132046
glycine reductase complex component C subunit beta	6.00069	-1.55086	0.544981	-2.84571	0.00443129	0.132265
rubredoxin/rubrerythrin domain-containing protein	16.1869	-1.18315	0.415947	-2.84447	0.0044485	0.132265
MTA/SAH nucleosidase	7.31994	0.956698	0.337132	2.83775	0.00454323	0.133979
phosphoglucomutas	2.98948	-1.5767	0.555371	-2.839	0.00452557	0.133979
putative ISMca	4.66325	-2.06852	0.729646	-2.83497	0.00458306	0.134604
putative phosphomannomutase/phosphoglycerate mutase	4.09051	-1.77234	0.626017	-2.83114	0.00463822	0.135673
aldose 1-epimerase precursor	6.04382	-1.6438	0.581259	-2.828	0.00468392	0.136072
LSU ribosomal protein l14p	2.64391	-1.71597	0.606859	-2.82762	0.00468953	0.136072
cellobiose-phosphorylase	26.8037	-0.798284	0.28279	-2.82289	0.00475936	0.136998
corrinoid methyltransferase	2.28007	1.61973	0.573739	2.82311	0.00475597	0.136998
ABC-type maltodextrin transport syste	3.61036	-2.34959	0.832861	-2.82111	0.00478578	0.137211
UreE urease accessory domain protein	2.63116	-1.73337	0.614821	-2.81931	0.00481269	0.137438
AMP-binding enzyme family protein	5.35578	-1.48707	0.528535	-2.81358	0.00489937	0.139362
branched-chain amino acid ABC superfamily ATP binding cassette transporte	2.04696	2.08604	0.743873	2.8043	0.00504255	0.142872
protein of unknown function DUF164	2.85559	-1.77926	0.634926	-2.80231	0.00507377	0.143006
putative N-acetylmuramoyl-L-alanine amidase	4.62787	1.00769	0.359859	2.80023	0.00510665	0.143006
zinc ABC transporte	2.47594	1.97155	0.704046	2.80031	0.0051053	0.143006
dihydroorotate dehydrogenase PyrD	2.71843	-1.75975	0.629683	-2.79466	0.00519544	0.144931
carbohydrate binding domain protein	29.5568	-1.46551	0.524738	-2.79283	0.00522485	0.145191
aspartate ammonia-lyase	37.229	-0.570649	0.204522	-2.79016	0.0052682	0.145834
enoyl-(acyl-carrier-protein) reductase	2.71808	1.57741	0.565993	2.78698	0.00532012	0.146709
GntT protein	2.37734	1.57587	0.566287	2.78281	0.00538898	0.147483
SSU ribosomal protein S1P	5.93586	-1.50736	0.541485	-2.78375	0.00537339	0.147483
glucosamine-6-P isomerase	1.99335	1.69286	0.60979	2.77614	0.00550093	0.149658
ribosomal protein S11	21.9046	-0.701583	0.252768	-2.77561	0.00550991	0.149658
glycerol dehydratase large subunit	19.7617	-0.864383	0.311963	-2.77079	0.00559204	0.15132
2-methylthioadenine synthetase	21.4034	-1.22895	0.444297	-2.76606	0.00567375	0.152119
phosphoribosylformylglycinamidine synthase I	2.05604	2.12191	0.766995	2.76653	0.00566566	0.152119
tetracycline resistant protein TetQ	2.7747	-1.7094	0.618132	-2.76543	0.00568474	0.152119
sulfate adenylate transferas	2.061	2.09346	0.757934	2.76206	0.00574382	0.153133
HAD superfamily hydrolase	3.42056	1.38491	0.501798	2.7599	0.00578194	0.153583
glycerol-3-phosphate dehydrogenase (NAD(+))	2.02505	-1.84883	0.672437	-2.74944	0.00596963	0.157988
5''-nucleotidase YfbR	2.0626	2.10899	0.767536	2.74773	0.00600085	0.158234
cellobiose phosphorylase-like protein	3.22125	-1.99941	0.729152	-2.7421	0.00610476	0.158877
nickel-iron hydrogenas	4.18653	-1.2996	0.474021	-2.74165	0.00611318	0.158877
putative L-ribulose 5-phosphate 4-epimerase SgaE	3.33757	-1.83863	0.67023	-2.74328	0.00608291	0.158877
similar to Glyceraldehyde-3-phosphate dehydrogenase (GAPDH)	2.39687	1.66095	0.605111	2.74487	0.00605347	0.158877
deoxyguanosine kinase	2.10328	2.03781	0.744162	2.73839	0.00617409	0.159885
oligosaccharide alpha-	2.09309	2.03555	0.743985	2.736	0.00621905	0.160474
50S ribosomal protein L11 methyltransferase	2.46106	-1.63688	0.598877	-2.73324	0.00627144	0.16125
FAD linked oxidase domain-containing protein	12.3859	-1.56457	0.574517	-2.72327	0.00646388	0.164688
putative sodium:solute symporter	2.85893	1.72353	0.633165	2.72209	0.00648705	0.164688
ribosomal protein s8	4.88886	-1.40534	0.516266	-2.72212	0.00648648	0.164688
thioredoxin peroxidase	6.80902	-1.54042	0.565993	-2.72162	0.00649636	0.164688
cobalamin (vitamin B12) biosynthesis CbiM protein	8.81122	-1.26295	0.46551	-2.71305	0.00666671	0.164955
diadenosine tetraphosphatase	2.07947	2.08642	0.768429	2.71518	0.00662404	0.164955
DNA damage-inducible protein	4.08368	1.38989	0.511724	2.71609	0.00660571	0.164955
DNA processing protein	2.07947	2.08642	0.768429	2.71518	0.00662404	0.164955
flagellar basal body P-ring protein	3.05396	1.34735	0.496616	2.71307	0.00666639	0.164955
protein-glutamine glutaminase	3.39418	-1.86745	0.686666	-2.71959	0.00653629	0.164955
taurine ABC transporte	7.42025	-1.12725	0.415018	-2.71615	0.00660461	0.164955
Alpha-glucuronidase	10.1435	-1.49596	0.552621	-2.70703	0.00678877	0.166078
AP-endonuclease/AP-lyase	2.63433	-1.70083	0.627752	-2.7094	0.00674054	0.166078
HD superfamily metal-dependent phosphohydrolase	2.20953	1.59646	0.589835	2.70662	0.00679717	0.166078
transposase and inactivated derivatives	5.56821	1.31278	0.485086	2.70629	0.00680404	0.166078
Na+/H+ antiporte	2.0958	2.05848	0.761019	2.70491	0.00683237	0.166208
sulfatase	19.0834	-1.20699	0.447424	-2.69764	0.00698332	0.16931
cell-wall hydrolase	2.57699	-1.65809	0.615947	-2.69193	0.00710403	0.171349
glutamate decarboxylase	75.518	-0.913126	0.339273	-2.69142	0.00711485	0.171349
large subunit ribosomal protein L31	8.34348	1.05233	0.392108	2.68379	0.00727934	0.174728
glutamine amidotransferase class-II	6.63	1.12916	0.421072	2.68163	0.0073265	0.175278
ezrin	1.99279	1.94308	0.725826	2.67706	0.00742706	0.177097
cytochrome bd quinol oxidase subunit 1 apoprotein	2.59665	-1.64854	0.616905	-2.67227	0.00753393	0.177885
glycine/sarcosine/betaine reductase complex protein A domain protein	2.72881	-1.68732	0.630901	-2.67446	0.00748496	0.177885
peptidase M15B and M15C DD-carboxypeptidase VanY/endolysin	2.55801	-1.61508	0.604245	-2.67288	0.00752028	0.177885
glucosamine-6-phosphate isomerase NagB	2.92828	-1.72731	0.646753	-2.67073	0.00756855	0.17812
carbohydrate binding family 6	2.17324	1.57064	0.589511	2.6643	0.00771476	0.180386
thiamine pyrophosphate enzyme-like TPP-binding	2.78762	-1.69758	0.63693	-2.66525	0.00769321	0.180386
Acyl-[acyl carrier protein]--UDP-N-acetylglucosamine O-acyltransferase	2.70269	-1.67267	0.629093	-2.65886	0.00784053	0.1819
phosphoribose diphosphate:decaprenyl-phosphate phosphoribosyltransferase	2.07168	2.13537	0.803794	2.65661	0.00789299	0.1819
putative aspartyl aminopeptidase	4.60822	-1.59458	0.600352	-2.65608	0.0079054	0.1819
putative teicoplanin resistance protein	2.07168	2.13537	0.803794	2.65661	0.00789299	0.1819
structural maintenance of chromosomes protein 1A	2.07168	2.13537	0.803794	2.65661	0.00789299	0.1819
Carboxylesterase	2.65051	-1.63804	0.617142	-2.65423	0.00794898	0.181911
GGDEF domain-containing protein	6.82064	0.923836	0.348102	2.65392	0.00795625	0.181911
cellulose	44.916	-1.41426	0.533756	-2.64963	0.00805798	0.183656
LSU ribosomal protein l28p	2.11861	1.74531	0.658979	2.6485	0.00808499	0.183692
acyl-COA dehydrogenase	2.21592	1.63067	0.616966	2.64305	0.00821629	0.18609
ABC-type maltdextrin transport syste	17.7126	1.02196	0.387033	2.64049	0.00827874	0.186918
signal protein	2.93613	-1.85895	0.705383	-2.63538	0.0084042	0.18916
U32 family peptidase	3.02448	-1.30755	0.496635	-2.63282	0.00846804	0.190005
lactose transport system (permease)	15.7548	1.01836	0.387422	2.62855	0.00857488	0.190299
ribosomal protein L20 RplT	4.86157	1.39702	0.531384	2.62902	0.00856303	0.190299
ribosomal protein L32	50.7626	0.874173	0.332626	2.62809	0.00858652	0.190299
sugar permease	5.91513	-1.14092	0.433839	-2.62983	0.00854272	0.190299
ATP-binding cassett	4.00821	-1.4569	0.559356	-2.60459	0.00919829	0.192974
chaperone GroES	13.6896	-0.953801	0.366061	-2.60558	0.0091719	0.192974
conjugative transposon protein	2.68715	-1.7164	0.658431	-2.60681	0.00913912	0.192974
D-ornithine aminomutase E component	12.4262	-1.24268	0.476208	-2.60952	0.00906681	0.192974
Flagellin and related hook-associated proteins	5.13424	-2.00836	0.770192	-2.60761	0.00911774	0.192974
glutamate synthase subunit beta	3.10589	-1.49038	0.571339	-2.60858	0.00909189	0.192974
glycine/sarcosine/betaine reductase complex component C subunit alpha	4.62181	-1.96775	0.751182	-2.61954	0.00880484	0.192974
HicB family toxin-antitoxin system	2.51929	-1.6126	0.616629	-2.61519	0.0089178	0.192974
iron-sulfur cluster-binding protein	33.3313	0.442625	0.16998	2.60399	0.00921467	0.192974
LSU ribosomal protein l17p	2.8958	-1.69704	0.651169	-2.60614	0.00915677	0.192974
membrane-bound proton-translocating pyrophosphatase	78.0736	-0.521528	0.199971	-2.60802	0.00910689	0.192974
N-acylglucosamine 2-epimerase family protein	2.84853	1.57034	0.601114	2.61239	0.00899125	0.192974
nucleic acid methylase	3.64567	1.33532	0.511271	2.61176	0.00900762	0.192974
predicted Na+/alanine symporter	2.06654	1.95901	0.75047	2.61037	0.00904444	0.192974
putative ABC transporter permease protein ORF2	7.2539	-2.12992	0.813636	-2.61778	0.00885034	0.192974
putative transglycosylase SceD 3	3.39252	-1.82077	0.696894	-2.61269	0.00898327	0.192974
trehalose-6-phosphate hydrolase	4.91623	1.18832	0.455759	2.60733	0.00912502	0.192974
V-type H(+)-translocating pyrophosphatase	45.0565	-0.777146	0.296726	-2.61907	0.0088171	0.192974
WD40 domain protein beta Propeller	2.10885	1.5752	0.602621	2.61392	0.008951	0.192974
accessory gene regulator protein A	2.0731	1.89404	0.72817	2.60109	0.00929277	0.194047
cytosol aminopeptidase	4.54485	1.63593	0.630094	2.59633	0.00942248	0.195224
L-rhamnose 1-epimerase RhaU	5.88786	1.5726	0.605341	2.59788	0.00938012	0.195224
protein HymB	21.1508	0.986898	0.380252	2.59538	0.00944868	0.195224
putative ABC transporter (binding lipoprotein)	2.07684	1.88996	0.728312	2.59499	0.00945945	0.195224
ribosomal protein S19 RpsS	3.13317	-1.75138	0.675142	-2.59409	0.00948426	0.195224
branched-chain amino acid aminotransferase IlvE	3.81403	1.28468	0.496197	2.58904	0.00962431	0.197544
Glyceraldehyde 3-phosphate dehydrogenase	3.3215	1.23534	0.47815	2.58359	0.00977791	0.199434
GTP cyclohydrolase II	14.7108	-0.723915	0.28016	-2.58393	0.00976816	0.199434
serine dehydratase alpha chain	2.39227	-1.58453	0.613483	-2.58284	0.00979917	0.199434
protein of unknown function DUF362	2.86022	-1.56511	0.606784	-2.57935	0.00989863	0.200892
60 kDa chaperonin (Protein Cpn60) (groEL protein)	2.46946	1.55912	0.604928	2.57736	0.00995577	0.201486
LSU ribosomal protein L17P	2.74031	-1.66023	0.645827	-2.57071	0.0101491	0.204255
pseudaminic acid synthase	2.23134	1.29266	0.50268	2.57154	0.0101246	0.204255
deoxyribonuclease	2.09653	1.84274	0.717305	2.56898	0.0101999	0.204706
bacterial translation initiation factor 2 (bIF-2)	2.61103	-1.59042	0.619814	-2.56597	0.0102888	0.205919
beta-methylgalactoside transporter inner membrane component	2.41066	1.47503	0.575334	2.56378	0.0103539	0.206079
FKBP-type peptidyl-prolyl cis-trans isomerase FkpA	3.33875	-1.34142	0.523027	-2.56473	0.0103257	0.206079
Aspartate transaminase	3.22274	-1.75265	0.684158	-2.56175	0.0104145	0.20615
putative bacterial extracellular solute-binding protein	640.458	-1.04723	0.408751	-2.56202	0.0104065	0.20615
glycine/sarcosine/betaine reductase component B alpha and beta GrdE	5.20848	-1.53561	0.60043	-2.55751	0.0105424	0.208112
putative L-arabinose isomerase	2.47063	1.4063	0.550515	2.55451	0.0106336	0.209341
FUR family transcriptional regulator	3.41737	1.74718	0.685378	2.54923	0.0107962	0.210818
Methionine synthase	4.08728	1.07167	0.420228	2.55022	0.0107656	0.210818
Sodium-transporting two-sector ATPase	8.32959	0.896266	0.351458	2.55014	0.010768	0.210818
sensor protein KdpD	2.17898	1.46644	0.575563	2.54783	0.0108396	0.211095
carbon starvation protein A	25.2202	0.750311	0.294836	2.54484	0.0109327	0.211765
PTS family porter component HPr	6.12585	1.23901	0.486744	2.5455	0.0109121	0.211765
primosomal protein n''	2.50095	1.45964	0.573924	2.54326	0.0109825	0.212161
Cellulase	2.45702	-1.55536	0.611813	-2.54222	0.0110152	0.212226
glycoside hydrolase family 11	5.68776	-2.00896	0.79191	-2.53685	0.0111855	0.213384
Phosphotransferase system sugar-specific EII component	2.05214	1.65256	0.651294	2.53735	0.0111695	0.213384
putative DNA polymerase III alpha subunit	3.56744	-1.32988	0.524275	-2.5366	0.0111934	0.213384
short chain acyl-CoA dehydrogenase	2.10989	1.87867	0.740418	2.53731	0.0111708	0.213384
ABC transporter nucleotide binding/ATPase protein	3.1087	-1.72193	0.679857	-2.53278	0.0113161	0.214374
ATP-dependent Clp protease ATP-binding subunit clpX	3.31995	1.1796	0.466007	2.5313	0.0113641	0.214374
NADH dehydrogenase (ubiquinone	5.19313	0.997245	0.393647	2.53335	0.0112979	0.214374
uncharacterized domain HDIG	2.74467	-1.6313	0.644293	-2.53192	0.011344	0.214374
cell division protein FtsA	42.9247	-0.675586	0.267273	-2.5277	0.0114811	0.215947
UDP-N-acetylglucosamine 1-carboxyvinyltransferase MurA	12.2126	1.20378	0.476387	2.52691	0.0115072	0.215947
PyrK family protein	11.8096	1.07046	0.423823	2.52573	0.0115457	0.216107
phosphoribosyl-AMP cyclohydrolase domain protein	2.11996	1.84864	0.732966	2.52214	0.0116644	0.217765
ribosomal protein L4/L1	6.23653	-1.27099	0.504578	-2.51892	0.0117714	0.219197
Fe(III) reductas	2.63817	-1.57167	0.624366	-2.51722	0.0118286	0.219696
acetolactate synthase large subunit	20.1986	-0.584855	0.232754	-2.51276	0.0119791	0.221598
ATP-dependent deoxyribonuclease (subunit A)	2.15067	1.80543	0.718618	2.51237	0.0119924	0.221598
alpha-galactosidas	9.42763	1.30254	0.518936	2.51002	0.0120726	0.222408
glutamine synthetase type III	3.16062	-1.62361	0.647041	-2.50928	0.0120977	0.222408
carbamate kinase	91.8598	-0.937094	0.37486	-2.49985	0.0124246	0.22403
elongation factor EF1B	8.14626	1.04277	0.416821	2.50173	0.012359	0.22403
endoflagellar motor switch protein	3.06547	-1.70175	0.680586	-2.50042	0.0124047	0.22403
ferredoxin (flavodoxin) oxidoreductase	4.26636	-1.0953	0.438195	-2.49958	0.012434	0.22403
Lactose-binding protein precursor (LBP)	4.4465	1.32267	0.529132	2.49971	0.0124297	0.22403
LigA	2.83047	1.11351	0.444997	2.50229	0.0123391	0.22403
macrolide-specific ABC-type efflux carrier MacB	2.64846	-1.56902	0.627013	-2.50237	0.0123364	0.22403
peroxiredoxin	60.4696	-0.690486	0.275765	-2.50389	0.0122836	0.22403
Chaperone protein dnaK	16.5213	-1.36579	0.54665	-2.49848	0.0124727	0.224167
esterase/lipase	2.14111	1.82797	0.734351	2.48923	0.012802	0.228819
L-rhamnose 1-epimerase	4.58694	1.29078	0.518655	2.4887	0.012821	0.228819
putative long-chain-fatty-acid-CoA ligase	3.9787	-1.19945	0.481988	-2.48855	0.0128265	0.228819
F0F1 ATP synthase subunit epsilon	4.04681	-1.32837	0.534045	-2.48738	0.0128687	0.229006
alpha-2-macroglobulin domain protein	3.03963	-1.61822	0.650873	-2.48623	0.0129106	0.229187
cell division/stage V sporulation protein	2.17171	1.8353	0.7393	2.48248	0.0130472	0.229917
ISNCY family transposase	3.27314	-1.448	0.582998	-2.48372	0.0130019	0.229917
NCS2 family nucleobase:cation symporter-2	3.6186	-1.32358	0.533158	-2.48253	0.0130454	0.229917
fatty acid synthesis plsX protein	7.06259	-1.27557	0.515765	-2.47317	0.0133922	0.235422
putative Type I site-specific deoxyribonuclease HsdR	3.54963	-1.76258	0.713752	-2.46946	0.0135319	0.2373
integrase (partial)	3.04411	1.27313	0.516016	2.46723	0.0136165	0.237957
large subunit ribosomal protein L1	18.8072	1.02546	0.415924	2.4655	0.0136822	0.237957
polysaccharide export outer membrane protein	3.98456	-1.66921	0.677162	-2.46501	0.013701	0.237957
ThiF family protein	5.17886	-1.23494	0.500833	-2.46578	0.0136717	0.237957
carbon storage regulator	30.6038	-1.00083	0.406272	-2.46345	0.0137608	0.237989
formate dehydrogenas	23.6305	-0.765954	0.31117	-2.46153	0.0138347	0.237989
split-Soret Cytochrome c	2.71953	1.67458	0.679937	2.46284	0.0137841	0.237989
sulfate transporter	2.52616	-1.54124	0.626001	-2.46204	0.0138149	0.237989
cell envelope-related transcriptional attenuator domain protein	2.95609	1.16197	0.473003	2.45658	0.0140265	0.239013
hypothetical protein LOC100504874	2.61691	-1.56019	0.6349	-2.45738	0.0139956	0.239013
peptidase S1	4.98191	-1.18274	0.481268	-2.45755	0.0139889	0.239013
potassium/proton antiporter	5.30651	-1.26755	0.515513	-2.45882	0.0139395	0.239013
Alpha-L-fucosidase	24.6157	-0.721919	0.294018	-2.45535	0.0140746	0.239267
acyl-[acyl-carrier-protein]-UDP-N- acetylglucosamine O-acyltransferase	11.3215	-0.851504	0.347688	-2.44905	0.0143235	0.240668
dipicolinate synthase subunit A	2.13684	1.87622	0.765447	2.45114	0.0142406	0.240668
ISXoo11 transposase	4.47105	1.24843	0.509495	2.45033	0.0142727	0.240668
putative phage integrase	2.22771	1.57123	0.641502	2.4493	0.0143135	0.240668
thiW protein	2.13684	1.87622	0.765447	2.45114	0.0142406	0.240668
phosphocarrier HPr family protein	7.90635	-0.932299	0.381199	-2.4457	0.0144571	0.242349
transposase IS4 family protein	30.0632	0.61688	0.252801	2.44018	0.0146798	0.245513
3-deoxy-D-manno-octulosonate cytidylyltransferase	7.47804	-1.00575	0.413648	-2.43141	0.0150402	0.250548
d-lysine	4.70789	-1.20705	0.496488	-2.43117	0.0150502	0.250548
N-acetylglucosamine-6-phosphate deacetylase	86.8699	-0.526942	0.217124	-2.42692	0.0152276	0.252917
putative phosphoenolpyruvate synthase	7.26255	-1.15222	0.474934	-2.42606	0.0152636	0.252935
citrate lyase alpha chain	2.96185	-1.65815	0.685564	-2.41866	0.0155777	0.254385
flagellar basal-body rod protein FlgG	25.2965	-0.729129	0.301188	-2.42084	0.0154846	0.254385
H-2 class I histocompatibility antige	2.09924	1.74483	0.721447	2.41851	0.0155841	0.254385
hydrogenase (NiFe) small subunit HydA	8.97594	-1.04091	0.42983	-2.42168	0.0154491	0.254385
putative mobilization protein	2.56553	-1.38945	0.574582	-2.4182	0.0155976	0.254385
Rubredoxin-type Fe(Cys)4 protein	204.848	0.77978	0.321961	2.42197	0.0154366	0.254385
TRAP C4-dicarboxylate transport system permease DctM subunit	2.59712	-1.53166	0.632745	-2.42066	0.0154922	0.254385
flagellar capping protein	8.4357	-1.33442	0.552746	-2.41416	0.0157716	0.254921
protein of unknown function DUF129	5.86813	0.907354	0.375792	2.41451	0.0157563	0.254921
superfamily II DNA/RNA helicase	11.5922	-1.50987	0.624915	-2.41612	0.015687	0.254921
transcription antitermination protein nusG	2.08372	-1.40533	0.581878	-2.41517	0.015728	0.254921
GTP-binding protein era	3.89286	-1.35973	0.563761	-2.41189	0.0158703	0.255944
putative cytochrome B subunit	3.22089	1.48925	0.617715	2.4109	0.0159131	0.256063
putative aconitate hydratase	5.03576	-1.21261	0.503233	-2.40964	0.0159682	0.256379
biotin synthase related domain-containing protein	2.53797	-1.52281	0.632582	-2.4073	0.016071	0.256887
oligopeptide ABC transporter (ATP-binding protein)	9.30174	1.15359	0.479124	2.4077	0.0160535	0.256887
adenylate kinases	2.34198	-1.46533	0.61114	-2.3977	0.0164982	0.260261
carbon starvation regulatory protein	19.6224	1.12103	0.46747	2.39808	0.0164814	0.260261
D-mannonate dehydratase UxuA	4.41204	-1.48621	0.619057	-2.40077	0.0163604	0.260261
GBSi	7.8142	1.42785	0.59492	2.40007	0.0163918	0.260261
maltose/maltodextrin ABC transporte	2.10833	1.80605	0.752081	2.40141	0.0163321	0.260261
serine type site-specific recombinase	3.68998	1.29061	0.53809	2.3985	0.0164624	0.260261
FG-GAP repeat protein	16.8495	-1.09877	0.458931	-2.39419	0.0166573	0.261146
Glycoside hydrolas	6.77613	-1.14081	0.476396	-2.39466	0.0166356	0.261146
Xanthine/uracil/vitamin C permease	45.9509	1.17078	0.489036	2.39407	0.0166627	0.261146
conserved hypothetical protein TIGR00096	2.46058	1.62053	0.677595	2.3916	0.0167753	0.261428
GDP-fucose synthetase	2.2246	-1.37134	0.573471	-2.39129	0.0167893	0.261428
type i restriction-modification syste	2.12451	1.42038	0.593762	2.39216	0.0167494	0.261428
GTP-binding protei	5.26711	1.02606	0.429914	2.38667	0.0170017	0.262473
oligopeptide transport ATP-binding protein oppD	2.40338	1.6302	0.682702	2.38786	0.0169468	0.262473
peptidoglycan-binding LysM	5.0813	-1.14959	0.481495	-2.38754	0.0169615	0.262473
PTS system IID componen	2.36057	-1.47067	0.616137	-2.38692	0.01699	0.262473
FAD/FMN-containing dehydrogenase	2.39151	-1.99825	0.837566	-2.38578	0.017043	0.262549
glutamate dehydrogenase (NADP(+))	62.714	0.743606	0.31191	2.38404	0.0171238	0.263074
outer membrane autotransporter barrel domain protein	39.7752	-1.2611	0.5291	-2.38348	0.0171498	0.263074
cell division protein ftsZ	52.8044	0.806196	0.338548	2.38133	0.0172501	0.264051
ACYL-COA DEHYDROGENAS	19.4817	0.847662	0.356572	2.37725	0.0174423	0.265306
elongation factor tu (ef-tu)	2.36337	-1.4891	0.626236	-2.37785	0.0174139	0.265306
secretion protein HlyD family protein	2.3214	-1.44408	0.607364	-2.37762	0.0174247	0.265306
Glycine hydroxymethyltransferase	25.5206	0.524405	0.22083	2.3747	0.0175631	0.266583
PTS system protein	30.1532	-0.983552	0.415027	-2.36985	0.0177953	0.268573
sorbitol-6-phosphate 2-dehydrogenase	7.82969	-1.64643	0.694474	-2.37075	0.0177519	0.268573
twin-arginine translocation protei	4.64306	-1.29406	0.5461	-2.36963	0.0178057	0.268573
ABC-3 protein	2.28713	-1.46704	0.619624	-2.36763	0.0179024	0.269111
DoxX family protein	3.14033	-1.67921	0.709321	-2.36735	0.0179159	0.269111
putative cell division protein Smc	3.56318	0.959285	0.405524	2.36554	0.0180036	0.269868
SNO glutamine amidotransferase	2.40986	1.46651	0.620261	2.36435	0.0180617	0.270178
ornithine carbamoyltransferase	153.2	-0.606829	0.256984	-2.36135	0.0182084	0.270828
ribosomal protein S12 methylthiotransferase	3.7482	-1.43081	0.60579	-2.36189	0.0181822	0.270828
transglutaminase family protein	2.68107	-1.56705	0.663677	-2.36117	0.0182176	0.270828
PTS system sucrose-specific IIBC component	2.57348	-1.51422	0.641758	-2.35949	0.0183003	0.271498
FeS assembly ATPase SufC	20.1375	-0.890754	0.378135	-2.35565	0.0184903	0.272638
small membrane protein	2.14382	1.65685	0.703334	2.35572	0.0184871	0.272638
zinc finger protein 91-like	2.52676	1.47741	0.627129	2.35583	0.0184815	0.272638
putative dipeptidyl-peptidase	2.14266	1.69416	0.71948	2.35471	0.0185374	0.272775
phosphoglycolate phosphatase	6.08355	-1.17889	0.501012	-2.35302	0.0186216	0.273458
CDP-diacylglycerol/glycerol-3-phosphate 3-phosphatidyltransferase	2.36035	-1.44936	0.616907	-2.34939	0.0188042	0.274513
cysteine desulfuras	7.79736	-0.986026	0.419975	-2.34782	0.0188834	0.274513
flagellar biosynthetic protein FliR	2.51296	-1.51007	0.642996	-2.3485	0.0188492	0.274513
hydrogenase expression/formation protein HypE	2.43781	-1.49934	0.638241	-2.34918	0.0188147	0.274513
trypsin	2.50578	-1.50815	0.641594	-2.35062	0.018742	0.274513
heterodimeric methylmalonyL-CoA mutase small subunit	2.64154	-1.37906	0.588641	-2.34278	0.0191405	0.277691
multiple sugar transport system permease protein	11.013	-1.06919	0.45683	-2.34045	0.0192604	0.278313
Polyribonucleotide nucleotidyltransferase	17.9707	-0.92054	0.393308	-2.34051	0.0192575	0.278313
elongation factor EF-P	6.57197	1.03298	0.441985	2.33714	0.019432	0.280232
sucrose-6-phosphate hydrolase Scr32A	38.2068	-1.27738	0.546775	-2.3362	0.0194807	0.280374
B12-dependent methionine synthase	4.47421	-1.27432	0.546246	-2.33287	0.0196552	0.282324
phosphotransferase domain-containing protein	2.28619	-1.43682	0.616997	-2.32873	0.0198734	0.284892
BexD/CtrA/VexA family polysaccharide export protein	2.17953	1.61433	0.693884	2.32652	0.0199909	0.285436
peptide/opine/nickel uptake ABC transporter substrate-binding protein	2.13389	1.7808	0.765546	2.32618	0.0200089	0.285436
phosphoenolpyruvate--protein phosphotransferase	6.75741	1.17078	0.503389	2.32579	0.0200299	0.285436
evolved beta-galactosidase subunit alpha	2.88419	-1.48404	0.639077	-2.32216	0.0202242	0.287072
putative 50S ribosomal protein L7/L12	6.51593	-1.65603	0.713127	-2.32221	0.0202214	0.287072
anaerobic ribonucleoside triphosphate reductase NrdD2	2.5632	-1.5189	0.654608	-2.32032	0.0203233	0.287914
diaminopimelate dehydrogenase	48.6939	-0.613741	0.264645	-2.31911	0.020389	0.288278
DNA ligase	10.8122	-0.660681	0.285089	-2.31745	0.0204791	0.288424
putrescine ABC transporte	3.54784	1.34426	0.579974	2.31779	0.0204605	0.288424
putative [Fe] hydrogenas	3.12222	1.24571	0.537816	2.31625	0.0205447	0.288785
NADPH-dependent glutamate synthase GltA2	2.56701	-1.45688	0.629807	-2.31321	0.0207111	0.290436
putative lipid kinase	2.47489	-1.49893	0.648148	-2.31264	0.0207426	0.290436
NAD-dependent formate dehydrogenase catalytic subunit	2.54426	-1.49719	0.647745	-2.31139	0.0208116	0.290782
putative carbamoyltransferase YgeW	7.32895	-1.01147	0.437726	-2.31073	0.0208478	0.290782
fructokinase-1	2.65494	1.37105	0.593761	2.30909	0.0209388	0.291489
alpha-L-arabinofuranosidase domain-containing protein	4.20043	-1.20521	0.52226	-2.30768	0.0210171	0.292017
3-isopropylmalate dehydratas	76.5731	0.491895	0.21341	2.30493	0.0211705	0.293583
SpoOJ regulator protein	2.60134	-1.36502	0.592532	-2.3037	0.0212392	0.293972
peptidase U34 dipeptidase	6.60888	-1.1357	0.493577	-2.30096	0.0213939	0.295547
ferric-chelate reductase / Rubredoxin	9.63461	-1.6361	0.711616	-2.29913	0.0214974	0.29641
histidinol-phosphate aminotransferase HisC	2.27332	1.47338	0.641838	2.29556	0.0217013	0.298651
D-alanyl-D-alanine carboxypeptidase DacA3	2.03989	1.50712	0.658202	2.28975	0.0220355	0.298683
DNA-3-methyladenine glycosylase I	7.63245	0.823915	0.359139	2.29414	0.0217827	0.298683
histidine ammonia-lyase	35.936	-0.737418	0.322222	-2.28854	0.0221061	0.298683
myosi	2.9887	-1.60269	0.699881	-2.28995	0.0220245	0.298683
phosphoribosylaminoimidazole-succinocarboxamide synthase PurC	2.11846	1.39516	0.60831	2.29351	0.0218188	0.298683
putative 4Fe-4S binding domain protein	4.3586	0.867479	0.378416	2.2924	0.0218828	0.298683
response regulator receiver modulated cheb methylesterase	2.32506	-1.44725	0.632443	-2.28835	0.022117	0.298683
sodium:alanine symporter	2.4783	-1.45509	0.635179	-2.29084	0.0219725	0.298683
SPFH/Band 7/PHB domain protein	13.3371	-0.89311	0.389933	-2.29042	0.021997	0.298683
xylosidase	21.4809	-1.25574	0.548574	-2.2891	0.0220737	0.298683
gluconate:H+ symporte	4.67874	1.47626	0.645814	2.2859	0.0222604	0.300058
helicase/SNF2 domain-containing protein	12.4438	0.822165	0.360219	2.28241	0.0224654	0.301727
NusA antitermination factor	12.8053	-0.741408	0.324923	-2.2818	0.0225013	0.301727
SSU ribosomal protein S8P	2.75533	-1.17609	0.515453	-2.28166	0.0225094	0.301727
TrpR like protei	11.5168	0.67204	0.295336	2.27551	0.0228754	0.306064
glucarate dehydratase	5.43368	1.18488	0.521038	2.27407	0.0229616	0.306083
sodium/proton antiporter ShaA	5.94731	1.04866	0.461114	2.27418	0.022955	0.306083
ybaK/ebsC protein	2.23638	-1.3925	0.613395	-2.27015	0.0231986	0.308674
formyl-CoA transferase	20.5722	-0.68383	0.301411	-2.26876	0.0232829	0.309209
rhamnulokinase RhaB	2.84886	1.15548	0.509453	2.26808	0.0233244	0.309209
UDP-galactose 4-epimerase GalE	23.8378	0.975064	0.430378	2.2656	0.0234759	0.310648
oligopeptide ABC transporter ATP-binding protein OppD2	2.68493	1.48261	0.655812	2.26073	0.0237759	0.314021
tyrosine recombinase XerD subunit	15.7683	0.774694	0.342777	2.26006	0.0238178	0.314021
beta-glucosidase domain protein	2.86414	-1.54643	0.685527	-2.25583	0.0240815	0.316195
putative L-arabinose isomerase protein	5.42155	1.05704	0.468805	2.25476	0.0241483	0.316195
pyridoxamine 5''-phosphate oxidase family protein	4.40722	-1.44757	0.642049	-2.25461	0.0241577	0.316195
S-ribosylhomocysteinase LuxS	7.62959	0.805256	0.357007	2.25557	0.0240974	0.316195
ATP-dependent Clp protease ATP-binding subunit	75.2722	-0.923053	0.409793	-2.25248	0.0242917	0.317353
SMC domain-containing protein	2.16185	-1.36708	0.607101	-2.25181	0.0243341	0.317353
cold shock protein CspP	7.48768	1.27329	0.567261	2.24463	0.0247922	0.322745
periplasmic [Fe] hydrogenas	13.8327	1.24575	0.555264	2.24352	0.024863	0.323085
peptidyl-prolyl cis-trans isomeras	28.5175	0.523445	0.23379	2.23896	0.0251587	0.326154
tRNA pseudouridine 55 synthase	2.25689	-1.37453	0.614044	-2.23848	0.0251895	0.326154
methionine sulfoxide reductase B	3.35436	1.18472	0.530107	2.23488	0.0254255	0.326868
non-specific DNA-binding protein Dps	10.5849	-0.868724	0.388706	-2.23491	0.0254232	0.326868
putative oligoendopeptidase F	5.81557	-0.961789	0.430133	-2.23602	0.0253502	0.326868
tRNA nucleotidyltransferase/poly(A) polymerase family protein	2.24875	-1.39432	0.623813	-2.23515	0.0254074	0.326868
plastin-1	2.17863	1.72329	0.771435	2.23387	0.0254916	0.327135
glycoside hydrolase family 3 domain-containing protein	10.5191	-0.77603	0.347902	-2.2306	0.0257076	0.328738
ribosomal protein L4	4.20763	-1.18053	0.529158	-2.23097	0.0256832	0.328738
2-keto-3-deoxygluconate kinase	5.08614	-1.14065	0.512146	-2.22719	0.0259343	0.330468
putative formate acetyltransferase	7.70008	-1.22519	0.54999	-2.22766	0.0259034	0.330468
alkanesulfonate monooxygenase	2.18329	1.71879	0.772638	2.22458	0.0261097	0.331359
Gamma-glutamyltransferase	2.10941	-1.3415	0.603168	-2.2241	0.0261418	0.331359
transcriptional regulator	211.522	-0.690703	0.310545	-2.22416	0.0261376	0.331359
glycerol dehydratase large subunit pdu	2.84399	-1.53482	0.690391	-2.22312	0.0262079	0.331615
chaperone protein GroEL	2.63867	-1.47884	0.665831	-2.22104	0.0263484	0.332228
Exo-alpha-sialidase	4.72476	-1.47308	0.6631	-2.22151	0.0263166	0.332228
4-diphosphocytidyl-2C-methyl-D-erythritol kinase	7.84271	0.728383	0.328529	2.2171	0.0266161	0.3324
long-chain fatty-acid-CoA ligase	7.96149	0.986067	0.44476	2.21708	0.0266178	0.3324
LSU ribosomal protein L3P	2.45572	-1.34963	0.608278	-2.21878	0.0265019	0.3324
penicillin-binding protein 2C	2.14506	1.61635	0.728926	2.21744	0.0265933	0.3324
predicted protein	148.781	0.700782	0.316035	2.21742	0.0265945	0.3324
serine/threonine protein kinase	15.0758	-0.810738	0.365728	-2.21678	0.026638	0.3324
carboxylas	7.72409	-0.763686	0.344691	-2.21556	0.0267214	0.332866
NAD(P) transhydrogenase subunit alpha	4.08533	-1.44768	0.65434	-2.21243	0.0269372	0.334976
dipicolinate synthase subunit B	5.4635	1.07976	0.488594	2.20994	0.0271093	0.336537
type II secretion system protein	2.37725	-1.40026	0.633929	-2.20886	0.0271847	0.336895
Na(+)/H(+) antiporter subunit C	2.31391	-1.4197	0.64402	-2.20443	0.0274938	0.340142
putative exported hyaluronidase	1.99414	-1.42353	0.647511	-2.19846	0.0279164	0.344779
glycine cleavage system H protein	16.3565	-0.83901	0.381911	-2.19688	0.0280294	0.344995
signal recognition particle	3.21604	0.957202	0.435664	2.19711	0.0280127	0.344995
cytochrome P45	2.02876	-1.63182	0.743657	-2.19431	0.0282129	0.346663
putative multiple sugar transport system substrate-binding protein	21.7936	-1.14728	0.523202	-2.1928	0.028322	0.347414
aIF-2BI family translation initiation factor	6.34518	0.806372	0.368142	2.19039	0.0284963	0.348959
ABC tranporte	16.7178	1.01548	0.464343	2.18691	0.0287493	0.349648
CBS domain containing protein	4.31991	-1.03099	0.472083	-2.18392	0.0289683	0.349648
family 10 glycosyl hydrolase	3.17762	-1.58702	0.725931	-2.18619	0.0288019	0.349648
Fructose-bisphosphatase	3.55375	0.983007	0.449502	2.18688	0.0287514	0.349648
galactoside ABC transporte	36.8965	0.637976	0.292048	2.18449	0.028926	0.349648
glycoside hydrolase family 2 Gh2E	2.2055	-1.34349	0.614879	-2.18497	0.0288914	0.349648
GntP family permease	2.83639	1.49223	0.683935	2.18184	0.0291215	0.349648
methylmalonyl-CoA decarboxylase	10.6233	-1.05025	0.480651	-2.18507	0.028884	0.349648
OsmC family protein	4.45275	-1.09624	0.501924	-2.18407	0.0289571	0.349648
possible MoxR family ATPase	2.3294	-1.30883	0.599815	-2.18206	0.029105	0.349648
protein from nitrogen regulatory protein P-II	2.51228	-1.42573	0.653502	-2.18168	0.0291333	0.349648
sporulation transcriptional activator Spo0A	37.4858	0.713001	0.326599	2.18311	0.0290277	0.349648
capsular polysaccharide biosynthesis protein capD	2.36703	-1.41453	0.648662	-2.18069	0.0292061	0.349737
putative glutamate:gamma-aminobutyrate antiporter	2.79105	-1.2991	0.595844	-2.18027	0.0292375	0.349737
putative Molybdate/tungstate binding protein	2.00464	1.36213	0.625283	2.17843	0.0293742	0.350791
putative anaerobic dehydrogenase	6.24681	-0.973859	0.447823	-2.17465	0.0296561	0.352382
Ricin B lectin	2.41651	-1.57238	0.723254	-2.17403	0.0297025	0.352382
thioredoxin	156.104	-0.477812	0.219668	-2.17516	0.0296185	0.352382
Triosephosphate isomerase	2.78922	1.21557	0.55893	2.17482	0.0296438	0.352382
30S ribosomal subunit protein s11	5.45223	-1.10377	0.508029	-2.17265	0.0298066	0.352459
electron transport complex	11.1582	0.938145	0.431687	2.17321	0.0297646	0.352459
Lysyl-tRNA synthetase	2.20063	-1.2986	0.597958	-2.17173	0.0298758	0.352701
RibD domain protein	2.28718	1.08777	0.501514	2.16897	0.0300851	0.354592
lipoprotein	30.1105	0.850593	0.392323	2.16809	0.0301518	0.354662
phage terminase large subuni	2.53611	-1.42066	0.65541	-2.1676	0.0301892	0.354662
SIS domain protein	4.08144	1.33778	0.619684	2.15882	0.0308644	0.362005
ATPase associated with various cellular activitie	2.18716	1.51521	0.702339	2.15737	0.0309766	0.362298
Zn-dependent alcohol dehydrogenase and related dehydrogenase	4.20331	-1.10156	0.510644	-2.15721	0.0309896	0.362298
elongation factor ef-p	3.93018	1.11123	0.51547	2.15576	0.0311021	0.36244
succinate dehydrogenase or fumarate reductas	3.42622	-1.02784	0.476738	-2.15599	0.0310847	0.36244
Alpha-N-acetylglucosaminidase	2.46944	-1.42408	0.661166	-2.15388	0.0312493	0.363159
cell wall/surface protein	36.8383	-1.129	0.524303	-2.15334	0.0312918	0.363159
glyen debranching enzyme	2.09923	-1.17608	0.5464	-2.15241	0.0313649	0.363159
N-acetylornithine carbamoyltransferase	2.23775	-1.35652	0.630145	-2.15271	0.0313412	0.363159
bifunctional HTH-domain containing protein/aminotransferase	2.94862	1.31329	0.610654	2.15063	0.0315053	0.363598
carbamoyl-phosphate synthase	5.44048	-1.22813	0.571216	-2.15002	0.0315538	0.363598
formate acetyltransferase I (pyruvate formate-lyase 1)	3.34587	-1.4501	0.67416	-2.15097	0.0314786	0.363598
acetyl-CoA decarbonylase/synthase gamma subunit	2.2228	-1.37164	0.638606	-2.14787	0.0317237	0.364444
DNA replication protein DnaD	1.99888	1.39333	0.648717	2.14782	0.031728	0.364444
molybdenum cofactor biosynthesis protein MoaC	2.87082	-1.27645	0.594601	-2.14674	0.0318143	0.364745
protein of unknown function DUF583	2.96248	-1.24547	0.580308	-2.14622	0.0318552	0.364745
galactose/glucose-binding lipoprotein	76.3632	0.656592	0.306255	2.14394	0.0320379	0.365863
outer membrane protein H.8	4.79448	1.51779	0.708221	2.1431	0.0321048	0.365863
Phosphoketolase	10.7943	-1.19343	0.556715	-2.1437	0.0320568	0.365863
DNA polymerase III beta subunit DnaN	2.36681	-1.37634	0.642704	-2.14148	0.0322355	0.366774
coenzyme A transferas	1.98788	1.24612	0.58274	2.13838	0.0324859	0.369042
alpha-rhamnosidase	3.55824	-1.21244	0.567858	-2.13511	0.032752	0.370597
GroES-like protein	2.79482	-1.37756	0.645304	-2.13475	0.0327813	0.370597
hemolysin III-like protein	2.28815	1.05722	0.495173	2.13505	0.0327571	0.370597
Myosin-crossreactive antigen	24.1036	-0.750169	0.351502	-2.13418	0.032828	0.370597
putative membrane transport protein	3.00856	-1.45323	0.682022	-2.13076	0.0331086	0.373182
5-formyltetrahydrofolate cyclo-ligase	2.87161	1.1076	0.520346	2.12859	0.033288	0.373997
cellobiose phosphorylase Cbp94B	2.00238	-1.28575	0.604093	-2.1284	0.0333041	0.373997
N-acetylmuramyl-L-alanine amidas	2.20409	1.51024	0.709698	2.12801	0.0333362	0.373997
ribonucleotide-diphosphate reductase subunit beta	4.65369	-1.1277	0.530087	-2.12738	0.0333882	0.374
3'' exoribonuclease	2.76462	-1.36292	0.641635	-2.12413	0.0336593	0.374712
Oxaloacetate decarboxylase alpha chain	2.20525	1.42654	0.671413	2.12468	0.0336134	0.374712
ribosylpyrimidine nucleosidase	2.20525	1.42654	0.671413	2.12468	0.0336134	0.374712
transcriptional regulato	676.844	-0.872314	0.410569	-2.12465	0.033616	0.374712
bifunctional ornithine acetyltransferase/N-acetylglutamate synthase protein	19.9726	-0.911863	0.429424	-2.12346	0.0337156	0.374744
putative succinylglutamate desuccinylase/aspartoacylase	2.20535	1.47982	0.697088	2.12286	0.0337658	0.374744
tellurium resistance protein TerA	3.52611	0.882594	0.415981	2.12172	0.0338615	0.375229
Gfo/Idh/MocA family oxidoreductase	13.5398	-0.895867	0.422401	-2.12089	0.0339309	0.375422
minor spike protein	229.66	-1.60139	0.756204	-2.11766	0.0342035	0.377859
Na+/H+ antiporter NhaC-like protein	4.04822	0.872363	0.41211	2.11682	0.0342751	0.378073
KOW domain protein	2.84515	-1.40846	0.665567	-2.11617	0.0343301	0.378102
ATP-dependent Clp protease ATP-binding subunit ClpE	2.81934	-1.0462	0.495204	-2.11267	0.034629	0.380813
3-hydroxybutyryl-coa dehydrogenase	8.28534	-0.822256	0.391512	-2.10021	0.0357105	0.381287
ABC-type transport system	2.78951	-1.24032	0.589134	-2.10532	0.035263	0.381287
Acetyl-CoA hydrolase	11.4887	0.797814	0.379281	2.10349	0.0354229	0.381287
C. briggsae CBR-GPD-1 protein	1.99291	1.34421	0.636784	2.11094	0.0347776	0.381287
carbohydrate diacid regulator	2.75921	1.16355	0.552893	2.10448	0.0353364	0.381287
class I heat shock protein 70	3.09045	1.28158	0.610428	2.09948	0.0357747	0.381287
cyclic diguanylate phosphodiesterase domain protein	1.98698	-1.56762	0.747759	-2.09643	0.0360442	0.381287
DegT/DnrJ/EryC1/StrS family protein	3.69511	1.06564	0.507922	2.09804	0.0359015	0.381287
DNA-binding protein II	3.43587	-1.3525	0.64298	-2.10348	0.0354238	0.381287
ferrous iron transporter FeoB	2.4198	-1.39224	0.663519	-2.09827	0.035881	0.381287
galactoside transport ATP-binding protein mglA	3.42299	-1.35064	0.640491	-2.10876	0.0349653	0.381287
glucuronyl hydrolase	3.21829	-1.34657	0.641493	-2.09912	0.035806	0.381287
Glycerol dehydratase	17.3321	-0.791335	0.375416	-2.10789	0.0350407	0.381287
L-2-hydroxyisocaproate dehydrogenase	2.0487	-1.30786	0.621799	-2.10336	0.0354345	0.381287
methylaspartate mutase	4.3891	-1.07696	0.512198	-2.10262	0.0354987	0.381287
myosin-cross-reactive antigen family protein	1.98698	-1.56762	0.747759	-2.09643	0.0360442	0.381287
N-succinyldiaminopimelate aminotransferase	2.22421	1.47524	0.701069	2.10428	0.0353542	0.381287
NADH/Ubiquinone/plastoquinone (complex I)	2.4277	1.26003	0.597846	2.10762	0.0350636	0.381287
polysaccharide biosynthesis protein CapD	22.7942	0.558295	0.265706	2.10117	0.0356259	0.381287
proteas	3.54386	-1.19097	0.565952	-2.10437	0.0353466	0.381287
protease TldD	1.98698	-1.56762	0.747759	-2.09643	0.0360442	0.381287
protein of unknown function DUF177	3.89645	1.10927	0.528314	2.09964	0.0357609	0.381287
putative 5''nucleotidase/UDP-sugar hydrolase	1.98698	-1.56762	0.747759	-2.09643	0.0360442	0.381287
small multidrug resistance protein	1.98698	-1.56762	0.747759	-2.09643	0.0360442	0.381287
sugar-transport ATP-binding protein ABC transporter	2.10827	1.33038	0.631173	2.10779	0.0350494	0.381287
uroporphyrinogen-III C-methyltransferase	1.98698	-1.56762	0.747759	-2.09643	0.0360442	0.381287
histidyl-tRNA synthetase HisS	3.37666	-0.976966	0.466214	-2.09553	0.0361239	0.381572
2-oxoglutarate synthase subunit KorB	3.27902	1.32412	0.633764	2.08929	0.0366814	0.382959
2C-methyl-D-erythritol	21.3482	-0.496534	0.238244	-2.08414	0.0371476	0.382959
5''-nucleotidase	8.55598	0.716152	0.343197	2.08671	0.0369146	0.382959
beta-galactosidase Bga2B	2.49027	-1.39464	0.670322	-2.08056	0.0374743	0.382959
dihydropteroate synthase DHPS	5.35593	1.03839	0.497728	2.08625	0.0369558	0.382959
DNA packaging protein	15.0918	-0.981696	0.470757	-2.08536	0.037037	0.382959
DNA-binding protein HU	117.944	-0.660808	0.316198	-2.08986	0.0366307	0.382959
DnaK family protein	3.45793	0.950224	0.454836	2.08916	0.0366937	0.382959
drug efflux protein	4.06735	0.929167	0.444221	2.09168	0.0364675	0.382959
GntP family transporter	5.62662	1.3669	0.655588	2.085	0.0370693	0.382959
heavy metal efflux pum	3.85786	0.96141	0.46181	2.08183	0.0373579	0.382959
levanase/invertase	2.81911	1.14848	0.550656	2.08566	0.0370095	0.382959
MiaB-like tRNA modifying enzyme Yli	3.37287	-1.56726	0.751952	-2.08425	0.0371374	0.382959
PDZ/DHR/GLGF domain protein	7.20696	-1.23532	0.5929	-2.08352	0.037204	0.382959
phosphate regulon transcriptional regulatory protein PhoB	2.28688	1.24119	0.594721	2.08701	0.036887	0.382959
propanediol utilization protein PduL	8.27813	0.828961	0.397117	2.08744	0.0368479	0.382959
putative antirepressor	2.21507	1.54933	0.741602	2.08917	0.0366923	0.382959
putative enoyl-(acyl-carrier-protein) reductase	3.16083	1.00672	0.483621	2.08162	0.0373772	0.382959
putative myo-inositol catabolism protein	11.0314	1.36711	0.656501	2.08241	0.0373046	0.382959
putative thiol peroxidase (bacterioferritin comigratory protein)	2.36092	-1.38729	0.664257	-2.08848	0.0367543	0.382959
ribosomal protein S9	81.971	0.548468	0.263471	2.0817	0.0373696	0.382959
sugar/sodium symporter	8.21938	1.12826	0.542287	2.08056	0.0374743	0.382959
urocanate hydratase	100.688	-0.576317	0.27602	-2.08796	0.0368018	0.382959
ethanolamine utilization protein EutE	2.17333	-1.2898	0.620121	-2.07991	0.0375338	0.383025
Cu2+-exporting ATPase	4.6982	1.24204	0.597388	2.07911	0.0376069	0.383134
putative serine-aspartate-rich surface anchored fibrinogen-binding protein	13.1159	-0.787978	0.379084	-2.07864	0.0376505	0.383134
4-hydroxybutyryl-CoA dehydratase	11.339	0.959491	0.463079	2.07198	0.0382671	0.387858
ABC-type multidrug transport syste	19.5134	-0.672015	0.324335	-2.07198	0.0382675	0.387858
alpha-L-arabinofuranosidase C-terminal domain protein	4.17879	1.0706	0.516964	2.07094	0.0383647	0.387858
Mannitol dehydrogenase domain protein	10.7411	0.777546	0.375492	2.07074	0.0383831	0.387858
teichoic acids export ATP-binding protein TagH (Teichoicacid-transporting ATPase)	2.28266	-1.31982	0.637057	-2.07175	0.0382885	0.387858
glucuronate isomerase UxaC	2.49189	-1.40306	0.678023	-2.06934	0.0385146	0.388642
ABC-type sugar/spermidine/putrescine/iron/thiamine transport system	28.9168	0.737939	0.357026	2.0669	0.0387432	0.389318
SSU ribosomal protein s6p	2.65135	-1.2547	0.60674	-2.06793	0.0386463	0.389318
translation elongation factor EF-Tu	6.19364	0.9467	0.457965	2.06719	0.0387165	0.389318
monofunctional biosynthetic peptidoglycan transglycosylase	2.17373	1.46562	0.709659	2.06525	0.0388992	0.390343
6-phosphogluconolactonase	18.2634	0.679199	0.330329	2.05613	0.0397699	0.390722
ABC-type polysaccharide transport syste	2.35515	-1.34594	0.654006	-2.05799	0.0395907	0.390722
acetaldehyde dehydrogenase	9.37816	-0.851852	0.41456	-2.05484	0.0398949	0.390722
adenosylmethionine--8-amino-7-oxononanoate transaminase	3.74623	-1.04068	0.505529	-2.05859	0.0395333	0.390722
cell division protein MraZ	28.6975	-0.925445	0.450409	-2.05468	0.0399104	0.390722
chaperoni	39.5364	0.647472	0.314893	2.05617	0.0397665	0.390722
creatininase	4.84346	0.773604	0.375786	2.05863	0.0395296	0.390722
glyceraldehyde-3-phosphate dehydrogenase-like	2.52898	1.27025	0.616195	2.06144	0.0392607	0.390722
MarR family transcriptional regulator	8.16146	0.678147	0.329308	2.05931	0.0394649	0.390722
melibiose:sodium symporter	8.27312	1.01549	0.492083	2.06366	0.0390504	0.390722
NADH-dependent butanol dehydrogenase	2.6657	-1.18444	0.574752	-2.06079	0.0393232	0.390722
NADP-reducing hydrogenas	3.79757	1.10253	0.535138	2.06027	0.0393731	0.390722
NADP-specific glutamate dehydrogenase	30.0563	0.524285	0.254777	2.05782	0.0396077	0.390722
Nucleoside-diphosphate kinase	2.85365	-0.96932	0.469643	-2.06395	0.0390221	0.390722
polysaccharide export protein	2.61524	-1.42764	0.693809	-2.05768	0.0396204	0.390722
Prolyl oligopeptidase	2.20075	-1.33825	0.648873	-2.06242	0.0391682	0.390722
pyruvate formate lyase I	7.79652	-1.21672	0.59155	-2.05683	0.0397023	0.390722
sporulation transcriptional regulator SpoIIID	10.8179	1.09753	0.534016	2.05524	0.0398556	0.390722
d-ornithine aminomutase e component	2.53499	-1.31631	0.641483	-2.05198	0.0401716	0.392747
phosphoadenosine phosphosulfate reductase	2.03288	1.24494	0.607011	2.05094	0.040273	0.393206
DNA-directed RNA polymerase beta chain	11.0426	-0.884962	0.431816	-2.04939	0.0404236	0.394144
glutamine amidotransferas	3.4996	1.35454	0.662532	2.0445	0.0409044	0.398294
putative endothelin-converting enzyme	2.66003	-1.41791	0.693811	-2.04365	0.0409879	0.39857
sugar transporter	12.7161	-0.623281	0.305092	-2.04292	0.0410599	0.398733
predicted transcriptional regulator	3.14338	-1.07107	0.524659	-2.04146	0.0412052	0.399608
NADH dehydrogenase (ubiquinone) 30 kDa subunit	2.54152	-1.37099	0.671878	-2.04053	0.0412972	0.399963
M24 family metallopeptidase	10.1267	-0.912494	0.447311	-2.03996	0.0413548	0.399984
DNA-directed RNA polymerase subunit beta	495.521	-0.306843	0.150485	-2.03903	0.041447	0.400341
oligopeptide transport ATP-binding protein OppD	9.05764	-0.974604	0.478515	-2.03673	0.0416775	0.402029
Glucosamine-6-phosphate deaminase	3.01975	-0.978804	0.480824	-2.03568	0.0417823	0.402503
putative negative regulator of asymmetric septation	30.5337	0.8962	0.440366	2.03513	0.0418383	0.402505
aspartate/ornithine carbamoyltransferase family protein	49.1941	-0.824211	0.405242	-2.03387	0.0419645	0.403183
putative Na+/H+ antiporter	3.62723	1.05289	0.517967	2.03273	0.04208	0.403755
NADPH-dependent glutamate synthase GltA3	9.86996	0.891977	0.438951	2.03207	0.0421469	0.403861
dihydrolipoyl dehydrogenase	7.23163	-0.755675	0.371991	-2.03143	0.0422112	0.403941
tRNA ligase	3.10399	1.19718	0.589881	2.02953	0.0424046	0.405255
flagellar assembly protein FliW	4.88014	0.828692	0.408779	2.02724	0.0426383	0.406626
N utilization substance protein A	2.44815	1.17429	0.579317	2.02702	0.0426606	0.406626
conserved hypothetical protein	40761.3	-0.724242	0.357662	-2.02493	0.0428745	0.407055
prophage LambdaCh0	2.26598	-1.37431	0.678455	-2.02565	0.0428003	0.407055
putative deoxyribonucleotide triphosphate pyrophosphatase	5.7024	-0.855815	0.42262	-2.02502	0.0428652	0.407055
asparagine synthas	2.09335	1.14802	0.567756	2.02203	0.043173	0.408814
putative RNA polymeras	2.39203	-1.33025	0.657785	-2.02232	0.043143	0.408814
LIVCS family branched chain amino acid:cation symporter	2.19891	1.41909	0.702577	2.01983	0.0434012	0.410437
putative carbon starvation protein A	11.3731	1.13766	0.563444	2.01912	0.043475	0.410597
phosphoribosyl pyrophosphate synthetase	5.89216	-0.827394	0.409903	-2.01851	0.043538	0.410655
cryptic 6-phospho-beta-glucosidase	2.66388	1.01857	0.505442	2.01521	0.0438824	0.413364
ATP synthase F1 sector beta subunit	12.9103	0.828624	0.411459	2.01387	0.0440232	0.414151
amino acid ABC transporter periplasmic protein	2.43856	1.07269	0.533714	2.00986	0.0444465	0.415448
desmocollin 2-like	9.26837	-1.15859	0.57601	-2.01141	0.0442821	0.415448
ImpB/MucB/SamB family protein	2.13077	1.08301	0.539146	2.00875	0.0445636	0.415448
LSU ribosomal protein L23P	2.21469	-1.29283	0.64319	-2.01002	0.0444287	0.415448
phosphate binding protein	2.18036	-1.29194	0.643138	-2.00881	0.044557	0.415448
putative myosin-crossreactive antigen	2.83995	-1.4332	0.713197	-2.00954	0.0444798	0.415448
universal stress protein UspA	3.02682	-1.29824	0.646042	-2.00952	0.0444816	0.415448
3-hydroxyacyl-CoA dehydrogenas	2.46801	1.19994	0.599823	2.0005	0.0454465	0.416734
ABC-type sugar transport system periplasmic component-like protein	8.63983	0.971839	0.484734	2.00489	0.0449748	0.416734
conserved transporter	2.54653	1.07176	0.534584	2.00486	0.0449783	0.416734
cytochrome c552	2.20921	1.40981	0.704665	2.00068	0.0454267	0.416734
flagellar filament 34.5 kDa core protein (flaB1)	35.497	0.776788	0.388824	1.99779	0.0457398	0.416734
galactoside O-acetyltransferase	14.2839	-0.538302	0.269447	-1.99781	0.0457376	0.416734
glutamate dehydrogenase (NAD(P)-glutamate dehydrogenase)	2.58555	-1.2132	0.605532	-2.00352	0.0451211	0.416734
HTH domain-containing protein	3.57575	0.881921	0.441216	1.99884	0.0456254	0.416734
ipc-33d protein	2.30601	-1.29012	0.643825	-2.00383	0.0450883	0.416734
methylated-DNA-protein-cysteine methyltransferase	2.20719	-1.26751	0.632176	-2.005	0.044963	0.416734
methylated-DNA/protein-cysteine methyltransferase	3.5396	1.27991	0.638571	2.00434	0.0450337	0.416734
methylmalonyl-CoA epimerase	10.876	-0.652119	0.325569	-2.00301	0.0451761	0.416734
peptidoglycan N-acetylglucosamine deacetylase A	2.18973	1.24464	0.622545	1.99927	0.0455787	0.416734
Peptidylprolyl isomerase	14.62	-0.770644	0.385615	-1.99848	0.0456647	0.416734
putative phage infection protein	2.21455	1.47337	0.736785	1.99973	0.0455298	0.416734
ribosomal protein L29 RpmC	2.19194	-1.24986	0.624769	-2.00051	0.0454448	0.416734
small acid-soluble spore protein alpha/beta type	150.851	-1.00782	0.50344	-2.00186	0.0453	0.416734
sulfonate/nitrate/taurine transport system substrate-binding protein	6.13083	-0.978994	0.489556	-1.99976	0.0455264	0.416734
carboxyl-terminal protease	12.8712	0.563244	0.282263	1.99546	0.0459926	0.416939
dihydroorotase and related cyclic amidohydrolases	2.24118	-1.13944	0.571	-1.99551	0.045987	0.416939
exodeoxyribonuclease VI	32.1448	0.396727	0.198936	1.99424	0.0461254	0.416939
Glycerol dehydratase large subunit	17.7235	-1.0198	0.511071	-1.99542	0.0459974	0.416939
L-arabinose transport system permease protein AraQ	2.51061	0.955946	0.479374	1.99415	0.0461351	0.416939
putative formyltetrahydrofolate synthetase	2.25791	1.3727	0.688544	1.99362	0.0461934	0.416939
signal peptidase I	42.2138	0.367558	0.184393	1.99334	0.046224	0.416939
tryptophan	2.88947	-1.3436	0.673207	-1.99582	0.0459539	0.416939
allophanate hydrolase subunit 1	2.23734	-1.27611	0.640873	-1.99121	0.0464574	0.417481
major intrinsic protein	2.56923	-1.45186	0.729067	-1.99139	0.0464384	0.417481
transporter fused subunits of ABC superfamily: ATP-binding components	2.37493	-1.33106	0.668128	-1.99222	0.0463466	0.417481
protein of hypothetical function DUF28	2.59698	-1.36345	0.685253	-1.98971	0.0466232	0.41805
UDP-galactose-4-epimerase	3.2855	-0.884927	0.444779	-1.98959	0.0466364	0.41805
DEAD/DEAH box helicase domain protein	38.5582	-0.525752	0.264522	-1.98756	0.0468607	0.41954
DNA polymerase	8.24358	0.780853	0.393172	1.98603	0.0470296	0.41974
putative phosphoketolase	50.2643	-0.734289	0.369773	-1.98578	0.0470574	0.41974
V-type sodium ATP synthase subunit A	2.57877	-1.2486	0.628684	-1.98605	0.0470278	0.41974
endonuclease III	16.7954	0.529662	0.266943	1.98418	0.0472363	0.420817
CO dehydrogenase maturation factor	2.57834	-1.37867	0.69515	-1.98327	0.0473378	0.421202
cold shock protein cspB	2.16898	1.28766	0.649838	1.9815	0.0475348	0.422434
non-specific serine/threonine protein kinase	6.08563	0.712127	0.359684	1.97987	0.0477184	0.423545
unsaturated glucuronyl hydrolase	2.56002	-1.17518	0.593967	-1.97852	0.0478698	0.424367
F0F1 ATP synthase subunit delta	4.86136	-1.01931	0.515382	-1.97777	0.0479547	0.424599
glutamate N-acetyltransferase/amino-acid acetyltransferase	13.8819	-0.765758	0.387429	-1.97651	0.048097	0.424818
transmembrane lipoprotein	22.6867	-0.81782	0.413764	-1.97654	0.0480938	0.424818
2-amino-3-ketobutyrate coenzyme A ligase	100.778	-0.404934	0.205323	-1.97218	0.0485885	0.427185
ATP synthase F1 beta subunit AtpD2	2.24744	-1.28456	0.650971	-1.9733	0.0484611	0.427185
ATP-binding subunit of an ABC-type osmolyte transporter	5.1401	1.46719	0.743987	1.97207	0.0486015	0.427185
glycine radical domain protein	52.3753	-1.18732	0.60186	-1.97275	0.0485244	0.427185
cell division protei	2.24622	1.16593	0.591914	1.96976	0.0488655	0.428463
cell-division protein	2.23902	-1.31358	0.666726	-1.97019	0.0488164	0.428463
putative transcription regulator	2.89497	1.02717	0.521862	1.96827	0.0490365	0.42944
alkaline phosphatase	3.19538	1.07728	0.547776	1.96665	0.0492235	0.430036
L-sorbose 1-phosphate reductase	6.48004	-0.834504	0.424285	-1.96685	0.0492007	0.430036
ribonucleotide-diphosphate reductase subunit alpha	6.14785	-0.947803	0.482136	-1.96584	0.0493166	0.430329
L-beta-lysine	11.0765	-0.807182	0.41077	-1.96505	0.0494088	0.430613
alpha-glucuronidase	7.15568	-1.27325	0.648492	-1.9634	0.0495998	0.431757
lipid A export ATP-binding/permease protein MsbA	4.25121	1.01357	0.517051	1.96029	0.0499614	0.434381
acetaldehyde dehydrogenase (acetylating)	32.2664	-0.506344	0.258391	-1.9596	0.0500423	0.434562
putative carbon monoxide dehydrogenase/acetyl-CoA synthase complex	8.98071	0.665936	0.339928	1.95905	0.0501065	0.434597
high-affinity branched-chain amino acid ABC transporte	6.33667	0.780362	0.398842	1.95657	0.0503982	0.436603
Sec family type I general secretory pathway preprotein translocase subunit SecA	3.58368	-1.11335	0.569844	-1.95378	0.0507267	0.438923
outer membrane assembly lipoprotein YfiO	2.03466	1.22113	0.626053	1.95052	0.0511142	0.441746
NADH dehydrogenase I subunit F	6.32262	1.36698	0.701059	1.94987	0.0511912	0.441884
arylsulphatase A	2.05763	-1.21557	0.623855	-1.94849	0.0513567	0.442255
MazG nucleotide pyrophosphohydrolase	2.11957	0.99292	0.50957	1.94855	0.0513496	0.442255
ribonuclease P	3.95787	0.957268	0.491451	1.94784	0.0514339	0.442393
possible ribonucleoside-triphosphate reductase	2.22115	-1.25899	0.647589	-1.94412	0.0518809	0.445707
D-proline reductas	23.4634	-0.729779	0.376213	-1.9398	0.0524039	0.446035
enoate reductase	2.88955	1.01399	0.522448	1.94085	0.0522765	0.446035
exodeoxyribonuclease	5.60667	-1.0212	0.526344	-1.94017	0.052359	0.446035
Hsp33 protein	10.0366	-0.631782	0.325663	-1.93998	0.0523817	0.446035
NADH dehydrogenase I	7.85015	0.756069	0.389512	1.94107	0.0522499	0.446035
PUR-alpha/beta/gamma DNA/RNA-binding	2.08981	-1.21764	0.627165	-1.9415	0.0521971	0.446035
putative ATPase of the PP-loop superfamily implicated in cell cycle control	2.97494	0.985221	0.507878	1.93987	0.0523949	0.446035
RNA polymerase sigma-54 factor	4.77786	0.778872	0.401642	1.93922	0.0524747	0.446035
sensor histidine kinase KdpD	6.28021	0.687545	0.354496	1.9395	0.0524404	0.446035
CBS domain-containing protein	4.23594	0.89252	0.460781	1.93697	0.0527487	0.446787
chromate transport protein	8.66186	0.565206	0.291671	1.93782	0.0526455	0.446787
glycoside hydrolase family 10	6.30199	-1.14973	0.59347	-1.93729	0.0527093	0.446787
citrate (pro-3S)-lyase	2.63029	-1.20174	0.622006	-1.93205	0.0533535	0.448128
inositol-1-monophosphatase	4.89217	-0.912955	0.472441	-1.93242	0.0533074	0.448128
Myo-inositol catabolism IolB domain protein	2.62639	-1.23316	0.638897	-1.93014	0.0535893	0.448128
Na+-transporting NADH:ubiquinone oxidoreductas	2.25808	1.32966	0.687152	1.93502	0.0529873	0.448128
phosphate starvation-inducible protein PhoH	4.70041	-1.0056	0.520963	-1.93028	0.0535727	0.448128
putative 5-methyltetrahydrofolate--homocysteine methyltransferase	3.7351	-0.973233	0.504156	-1.93042	0.0535545	0.448128
putative carbohydrate binding domain protein	2.67555	-1.36256	0.705512	-1.93131	0.0534453	0.448128
putative oxidative stress protein	4.11939	-0.896729	0.464587	-1.93016	0.0535867	0.448128
putative succinyl-diaminopimelate desuccinylase	4.73331	-0.911544	0.471347	-1.93391	0.0531239	0.448128
thioesterase	2.17272	1.14053	0.59015	1.93262	0.0532832	0.448128
transcription antiterminator LicT	2.49848	1.00145	0.518348	1.93201	0.0533589	0.448128
pyridine nucleotide-disulfide oxidoreductase family protein	5.57807	-0.773981	0.401133	-1.92949	0.0536702	0.448285
LytR family transcriptional regulator	2.27291	1.24236	0.64435	1.92808	0.0538448	0.448707
Sarcosine reductase	15.2483	-0.862012	0.447053	-1.92821	0.0538291	0.448707
protein of unknown function DUF883 ElaB	2.72266	-1.40111	0.727306	-1.92644	0.0540495	0.449894
alpha-glucuronidase Gh115B	3.00541	-1.43855	0.747286	-1.92504	0.0542248	0.450309
Glucarate dehydratase	2.01511	-1.20019	0.623627	-1.92454	0.0542875	0.450309
putative extracellular solute-binding protein	2.27069	1.34787	0.700358	1.92454	0.0542873	0.450309
Zn2+-exporting ATPase	2.29983	-1.28847	0.669664	-1.92405	0.0543487	0.450309
glutamate synthas	49.8018	0.486171	0.252771	1.92336	0.0544343	0.450502
rpsS	3.35344	1.17319	0.610473	1.92177	0.0546349	0.451645
extracellular ligand-binding receptor	16.2667	0.908938	0.473294	1.92045	0.0548008	0.452038
putative kinase protein	2.15504	-1.221	0.636042	-1.91968	0.0548983	0.452038
site-specific recombinas	103.79	0.38651	0.201345	1.91964	0.054903	0.452038
tyrosine type site-specific recombinase	18.102	-0.583909	0.304213	-1.91941	0.0549327	0.452038
major facilitator superfamily permease	3.22035	1.29833	0.676618	1.91885	0.0550028	0.452099
CBS domain containing membrane protein	2.20589	-1.26877	0.661682	-1.91749	0.0551754	0.453003
aldehyde dehydrogenas	4.26694	-1.0643	0.555481	-1.916	0.0553646	0.454026
nucleoside-diphosphate kinase	2.84823	-1.29119	0.674415	-1.91454	0.0555514	0.454026
protein-export translocase protein	2.52872	-1.35726	0.708805	-1.91486	0.05551	0.454026
TRSE protein	2.57084	-1.34059	0.700034	-1.91504	0.0554873	0.454026
carboxylesterase type b	2.22938	-1.24902	0.653184	-1.9122	0.0558508	0.455957
bifunctional protein FolD	3.37947	0.888709	0.46489	1.91166	0.0559204	0.45601
oligopeptide/dipeptide ABC transporter ATPase subunit	31.1146	-0.664392	0.347728	-1.91067	0.0560474	0.45653
phage shock protein PspA	2.27212	1.34863	0.706413	1.90913	0.0562458	0.45763
Phosphoribosyl-AMP cyclohydrolase	2.71801	-1.19369	0.625826	-1.90738	0.056471	0.458571
type I restriction enzym	3.58217	-0.932337	0.488839	-1.90725	0.0564884	0.458571
Na+/proline symporter	2.8201	0.952979	0.499945	1.90617	0.0566286	0.459194
2-hydroxyglutaryl-CoA dehydratase component A	1.99172	-1.35317	0.711474	-1.90193	0.0571809	0.459547
carbon storage regulato	21.1088	-1.04743	0.550631	-1.90224	0.0571399	0.459547
chromosome partitioning protein ParA	2.0564	-1.17277	0.616001	-1.90385	0.0569296	0.459547
glycoside hydrolase family 3 protein	67.4672	-0.644615	0.33843	-1.90472	0.0568163	0.459547
holliday junction resolvase YqgF	2.14075	-1.30496	0.685356	-1.90407	0.0569015	0.459547
putative lantibiotic ABC transporte	9.31593	-1.03527	0.54419	-1.9024	0.0571184	0.459547
putative pyruvate:ferredoxin (flavodoxin) oxidoreductase	2.074	1.27807	0.67187	1.90226	0.0571376	0.459547
UDP-N-acetylglucosamine 2-epimerase	60.2825	0.74764	0.392397	1.90531	0.0567393	0.459547
initiation factor 3	2.43753	-1.11948	0.589469	-1.89914	0.0575462	0.460944
internal scaffolding protein	114.565	-1.23758	0.651536	-1.89949	0.0575007	0.460944
regulatory protei	9.84873	0.7057	0.371404	1.90009	0.0574217	0.460944
proton-translocating NADH-quinone oxidoreductas	14.8565	-0.570421	0.300763	-1.89658	0.0578832	0.461596
pts system beta-glucoside-specific eiibca component	1.99759	-1.33799	0.705389	-1.89681	0.0578524	0.461596
sensory box histidine kinase/response regulator	10.2918	0.72918	0.384421	1.89683	0.0578504	0.461596
terminas	1.99759	-1.33799	0.705389	-1.89681	0.0578524	0.461596
DNA topoisomerase 3	2.36183	1.1074	0.58423	1.89548	0.0580292	0.461955
glycine reductase component c subunit alpha	2.07233	-1.20634	0.6365	-1.89527	0.0580561	0.461955
chaperonin HslO	4.44417	-0.871037	0.459846	-1.89419	0.0581994	0.462586
acetyl esterase	3.27137	-1.05535	0.55809	-1.891	0.0586246	0.463201
electron transfer flavoprotein alpha subunit fixB	11.1275	0.790603	0.418147	1.89073	0.0586605	0.463201
nitrate reductase (alpha subunit)	2.27639	1.41765	0.749612	1.89118	0.0586	0.463201
putative methyl-accepting chemotaxis protein	7.28112	0.604836	0.319897	1.89072	0.0586614	0.463201
RNA polymerase sigma-70 factor RpoD	2.16985	-1.21953	0.644755	-1.89146	0.0585634	0.463201
Thioredoxin domain	5.12449	-1.2013	0.634988	-1.89185	0.0585112	0.463201
TRAP dicarboxylate transporter- DctP subunit	31.3725	0.639278	0.338254	1.88994	0.0587665	0.463524
asparagine synthase glutamine-hydrolyzing AsnB1	2.05314	-1.19397	0.632539	-1.88758	0.0590826	0.463708
beta-galactosidase 1	4.39006	-0.907616	0.480495	-1.88892	0.0589027	0.463708
Chloride channel core	2.38679	-1.28564	0.681397	-1.88676	0.059192	0.463708
class V aminotransferase	3.94696	1.02067	0.541505	1.88488	0.0594466	0.463708
dipeptidase PepV	7.46194	0.661575	0.350994	1.88486	0.0594486	0.463708
gamma-glutamyltranspeptidase	5.28369	-0.822307	0.435637	-1.8876	0.0590801	0.463708
glycogen biosynthesis protein glgD	19.6139	0.745212	0.39544	1.88451	0.0594958	0.463708
LacI family transcriptional regulator	30.64	-0.76839	0.407408	-1.88605	0.0592887	0.463708
prolyl aminopeptidase	2.73872	1.34786	0.714517	1.88639	0.0592427	0.463708
SSU ribosomal protein S12P	7.7878	0.806752	0.428086	1.88456	0.0594896	0.463708
Tryptophanase	29.2242	0.805001	0.426202	1.88878	0.0589218	0.463708
acetolactate synthase catalytic subunit	2.14463	-1.21648	0.647258	-1.87943	0.0601856	0.464624
alkyl hydroperoxide reductas	9.9473	-0.704098	0.374578	-1.87971	0.060148	0.464624
Ethanolamine ammonia-lyase	2.18759	-1.03247	0.549048	-1.88048	0.0600433	0.464624
methylmalonyl-CoA decarboxylase beta subunit	3.01624	1.35719	0.721435	1.88123	0.0599405	0.464624
Oxaloacetate decarboxylase	16.7161	0.744258	0.395396	1.88231	0.0597935	0.464624
putative molecular chaperone DnaK	3.87018	0.922886	0.491055	1.87939	0.0601907	0.464624
sortase-like protein	2.30421	1.27447	0.67813	1.87938	0.0601922	0.464624
stomatin-like protein	2.3139	-1.25376	0.666923	-1.87992	0.0601195	0.464624
uridylate kinase PyrH	16.1187	0.655891	0.348922	1.87976	0.0601403	0.464624
anaerobic sulfite reductase subunit A	3.57921	-0.948778	0.50519	-1.87806	0.0603727	0.464904
short-chain fatty acids transporter	5.23308	0.742392	0.395372	1.87771	0.0604214	0.464904
sortase family protein	24.8186	0.641037	0.341251	1.87849	0.0603137	0.464904
LPxTG motif-containing cell surface protein	2.00042	1.30214	0.693923	1.87648	0.0605887	0.465695
beta-fructofuranosidase	2.2094	-1.20783	0.645062	-1.87243	0.0611473	0.46899
CTP synthase	48.3846	0.42744	0.228254	1.87265	0.0611166	0.46899
ABC superfamily ATP binding cassette transporte	145.422	0.316605	0.169253	1.8706	0.0614011	0.470438
response regulator receiver:Metal-dependent phosphohydrolase	5.62279	-0.795231	0.42551	-1.86889	0.0616383	0.471755
2-dehydropantoate 2-reductase	6.77243	-0.863288	0.462617	-1.86609	0.0620283	0.4722
30S ribosomal protein S7p/S5e	2.40315	-1.26753	0.681645	-1.85952	0.0629537	0.4722
Aldose 1-epimerase	12.9388	-0.631949	0.339925	-1.85908	0.0630155	0.4722
aspartyl-tRNA synthetase AspS	21.9477	-0.797973	0.429105	-1.85962	0.0629392	0.4722
bifunctional thioredoxin reductase/thioredoxin	3.30402	-1.47884	0.795826	-1.85825	0.0631342	0.4722
carbohydrate hydrolase	2.32535	1.09206	0.585982	1.86365	0.0623712	0.4722
chemotaxis protein cheA	3.7883	-1.00006	0.537655	-1.86005	0.0628788	0.4722
cold shock protein CspE	2.98764	-1.38723	0.744731	-1.86273	0.0625007	0.4722
enzyme with TIM-barrel fold	2.66936	-1.32286	0.711066	-1.86039	0.0628304	0.4722
Histidinol dehydrogenase	3.80971	-0.905697	0.487388	-1.85827	0.063131	0.4722
methylenetetrahydrofolate dehydrogenase/methenyltetrahydrofolate cyclohydrolase	25.7124	0.750316	0.402742	1.86302	0.0624599	0.4722
Non-specific serine/threonine protein kinase	20.2859	-0.887692	0.477235	-1.86007	0.0628752	0.4722
oligopeptide-binding protein OppA	36.4531	0.786917	0.421684	1.86613	0.0620233	0.4722
oxygen-insensitive NAD(P)H nitroreductase	2.0111	-1.31408	0.704758	-1.86458	0.0622397	0.4722
peptidase S15	2.40176	-1.25243	0.672843	-1.8614	0.0626883	0.4722
protein of unknown function DUF58	2.09147	-1.18309	0.634102	-1.86577	0.0620733	0.4722
putative sensory transducer protein	5.11535	-0.763307	0.410248	-1.8606	0.0628005	0.4722
restriction enzym	3.56182	1.12999	0.606662	1.86263	0.0625145	0.4722
rod shape-determining protein	2.11217	1.0548	0.564713	1.86786	0.0617818	0.4722
sucrose-6-phosphate hydrolase	82.0881	-1.03507	0.55458	-1.86641	0.0619843	0.4722
translation elongation factor P (EF-P)	2.11328	-1.19048	0.639797	-1.86071	0.0627857	0.4722
type I site-specific deoxyribonuclease	4.53137	-0.962812	0.516473	-1.86421	0.0622928	0.4722
phage SPO1 DNA polymerase-related protein	4.92489	-0.695748	0.374532	-1.85765	0.0632191	0.472303
resolvase family site-specific recombinase	11.2183	0.880435	0.474059	1.85723	0.0632787	0.472303
formyl-coenzyme A transferase	42.9402	-0.491384	0.264685	-1.85648	0.063385	0.472608
periplasmic binding protein/LacI transcriptional regulator	179.852	0.727487	0.392163	1.85507	0.0635869	0.473624
phosphoribosylformylglycinamidine synthase PurL	20.5136	0.665825	0.359262	1.85331	0.0638376	0.474513
protease Do	8.0224	-0.734724	0.396406	-1.85346	0.0638161	0.474513
heat shock protein DnaK	5.4141	-0.931533	0.503108	-1.85156	0.0640893	0.475406
transposase	308.41	-0.403958	0.218165	-1.85162	0.0640806	0.475406
AcrA/AcrE family multidrug resistance protein	2.55388	1.10916	0.599957	1.84873	0.0644967	0.477447
N-acetylneuraminate lyase NanA	2.03221	-1.15033	0.622136	-1.849	0.0644575	0.477447
(dimethylallyl)adenosine tRNA methylthiotransferase	11.1722	-0.565412	0.305991	-1.84781	0.0646302	0.477934
galactoside transport system permease protein mglC homolog	2.23421	1.16592	0.631125	1.84736	0.0646948	0.477934
glyoxalase/bleomycin resistance protein/dioxygenase	2.05221	-1.16295	0.630177	-1.84543	0.0649746	0.479022
NADH:ubiquinone oxidoreductas	67.0228	0.361411	0.195801	1.8458	0.0649209	0.479022
ABC transporter system permease	3.20372	0.793068	0.431651	1.83729	0.0661668	0.47988
ARF/SAR superfamily protein	2.90249	-1.37379	0.74692	-1.83927	0.0658751	0.47988
ATPase family associated with various cellular activities (AAA)	5.70645	0.737106	0.400677	1.83965	0.0658195	0.47988
beta-ketoacyl-ACP synthase III	2.36598	0.988503	0.537854	1.83787	0.0660823	0.47988
citryl-CoA lyase	2.24607	-1.23768	0.672697	-1.83988	0.0657863	0.47988
domain of unknown function DUF1732	2.36098	-1.25074	0.680292	-1.83853	0.0659838	0.47988
L-lysine	14.6897	-0.938829	0.511236	-1.83639	0.0662996	0.47988
lipopolysaccharide ABC transporte	2.0127	-1.31922	0.716486	-1.84124	0.0655861	0.47988
N-acetylglucosamine-6-phosphate isomerase	6.51527	0.76683	0.417274	1.83772	0.0661043	0.47988
Na+ transporting oxaloacetate decarboxylase beta chain	3.91584	0.851234	0.463564	1.83628	0.066316	0.47988
peptidase M18 family protein	18.8612	1.0078	0.548734	1.83658	0.0662712	0.47988
preprotein translocase SecY	2.05176	-1.16339	0.631742	-1.84156	0.0655401	0.47988
putative Cytochrome c	3.31912	-1.28053	0.696337	-1.83895	0.0659232	0.47988
putative DNA primase	2.09383	-0.99887	0.543209	-1.83883	0.0659401	0.47988
radical SAM superfamily protein	2.16381	-1.11329	0.604038	-1.84309	0.0653164	0.47988
ribose-phosphate pyrophosphokinase PrsA1	19.9183	1.18854	0.64734	1.83603	0.0663529	0.47988
ribosome-associated protein Y (PSrp-1)	29.0363	0.822496	0.447665	1.8373	0.0661652	0.47988
Thioredoxin peroxidase 1	2.376	-1.25807	0.683064	-1.8418	0.0655043	0.47988
virulence-associated protein	2.0127	-1.31922	0.716486	-1.84124	0.0655861	0.47988
30S ribosomal protein S9	139.593	0.449612	0.24556	1.83097	0.0671057	0.482146
ABC transporter ATP-binding protein-multiple sugar transpor	2.17416	1.07576	0.587827	1.83006	0.0672412	0.482146
aspartate/ornithine carbamoyltransferas	2.01876	-1.30114	0.711047	-1.82989	0.0672657	0.482146
bacterial transcription activato	8.94813	-1.44304	0.788982	-1.829	0.0674003	0.482146
choloylglycine hydrolase	9.07758	-0.92178	0.503191	-1.83187	0.0669711	0.482146
chorismate mutase/prephenate dehydratase	4.08409	0.814161	0.445074	1.82927	0.0673591	0.482146
cyclomaltodextrinase	36.4853	0.488287	0.26673	1.83064	0.0671541	0.482146
lysine	32.6853	-0.816231	0.446009	-1.83008	0.0672383	0.482146
Patatin	2.78837	-1.11803	0.610248	-1.83209	0.0669374	0.482146
undecaprenyl-phosphate galactose phosphotransferase	2.75937	0.981221	0.536259	1.82975	0.0672869	0.482146
UvrABC system protein A	2.71622	-1.10563	0.604034	-1.8304	0.0671899	0.482146
arginase	2.23788	1.21104	0.663283	1.82582	0.0678768	0.482212
galactoside ABC superfamily ATP binding cassette transporte	32.3705	0.736272	0.402902	1.82742	0.0676362	0.482212
Hsp20 family heat shock chaperone	2.62294	0.976589	0.534636	1.82664	0.0677532	0.482212
methylmalonyl-CoA mutas	95.1203	-0.490875	0.268752	-1.8265	0.0677748	0.482212
N-acetylneuraminate-binding protein	13.7469	-0.99815	0.546195	-1.82746	0.0676306	0.482212
proton-translocating NADH-quinone oxidoreductase L subunit	2.16678	-1.16587	0.63852	-1.82589	0.067867	0.482212
ribosomal protein s16	2.1057	-1.17928	0.645332	-1.8274	0.0676396	0.482212
Biopolymer transport protein ExbD/TolR	2.2903	-1.35951	0.745458	-1.82372	0.0681938	0.483074
glutamine phosphoribosylpyrophosphate amidotransferase PurF	2.04015	-0.973233	0.53395	-1.8227	0.0683483	0.483074
putative ABC transporter permease	5.19373	-0.760878	0.417642	-1.82184	0.0684788	0.483074
putative ABC-type peptide transport syste	2.01857	-1.30443	0.716481	-1.82061	0.0686667	0.483074
putative ethanolamine utilization protein EutJ	2.01857	-1.30443	0.716481	-1.82061	0.0686667	0.483074
putative N utilization substance protein	2.01823	-1.16823	0.641203	-1.82194	0.068464	0.483074
putative nicotinate-nucleotide adenylyltransferase	2.09059	-1.1508	0.63133	-1.82282	0.0683301	0.483074
pyridine nucleotide-disulphide oxidoreductase	15.726	-0.650461	0.357073	-1.82165	0.0685087	0.483074
translationally-controlled tumor protein	2.35814	1.32919	0.729716	1.82152	0.0685285	0.483074
YngK protein	2.01857	-1.30443	0.716481	-1.82061	0.0686667	0.483074
aconitate hydratase 1	6.96652	-0.946555	0.520114	-1.8199	0.0687742	0.483289
acriflavine resistance protein A precursor	10.0609	-0.79924	0.439892	-1.8169	0.0692323	0.483289
chemotaxis protein PomA	6.92644	0.976334	0.537284	1.81717	0.0691914	0.483289
Glycine C-acetyltransferase	2.61784	-0.844413	0.464488	-1.81795	0.0690725	0.483289
glycine/sarcosine/betaine reductase complex component A1 (Selenoprotein PA 1) (Thioredoxinreductase complex A 1)	3.57626	-1.43943	0.792072	-1.8173	0.0691718	0.483289
hydrogenase maturation protease	2.11424	-1.20797	0.664654	-1.81744	0.0691495	0.483289
protein of unknown function DUF378	4.74484	-0.996713	0.547949	-1.81899	0.0689133	0.483289
Signal peptidase I	5.34007	1.01504	0.557986	1.81911	0.0688942	0.483289
dihydroxyacetone kinase DhaK subunit	2.0186	-1.14856	0.632588	-1.81565	0.0694236	0.483689
transcription anti-termination protein	7.11364	-0.924735	0.509272	-1.8158	0.0694013	0.483689
3-dehydroquinate synthase	20.3368	-0.40009	0.220934	-1.81091	0.0701554	0.485158
Formate C-acetyltransferase	39.3817	-0.60071	0.331639	-1.81134	0.0700883	0.485158
hook-associated protei	38.455	0.691964	0.381539	1.81361	0.0697377	0.485158
Imidazoleglycerol-phosphate dehydratase	3.35721	-0.900285	0.496649	-1.81272	0.0698753	0.485158
negative regulator of genetic competence MecB/ClpC	2.0116	-1.15878	0.63934	-1.81246	0.0699157	0.485158
sialate O-acetylesterase	8.40109	-0.810723	0.447715	-1.8108	0.0701717	0.485158
sugar kinase	7.60131	0.63188	0.348914	1.81099	0.0701421	0.485158
type II restriction enzyme NgoMIV	2.26074	1.23505	0.682039	1.81083	0.0701678	0.485158
cadmium efflux system accessory protein	3.23035	1.06652	0.589189	1.81014	0.0702735	0.485232
protease IV	3.88732	-0.787651	0.435303	-1.80943	0.0703838	0.485232
putative exported cytochrome C biogenesis-related protein	2.22067	0.937872	0.518245	1.80971	0.0703412	0.485232
ABC transporter substrate-binding protein	8.41869	0.801798	0.443649	1.80728	0.0707187	0.485687
aromatic amino acid aminotransferase	2.24994	1.18799	0.657145	1.80781	0.0706358	0.485687
ATP synthase F1 beta subunit AtpD1	3.73386	-0.930497	0.514824	-1.80741	0.0706989	0.485687
metallo-beta-lactamase family protein/flavodoxin	10.1239	-1.04929	0.580555	-1.80739	0.0707013	0.485687
polysaccharide pyruvyl transferase	2.24921	-0.955294	0.528889	-1.80623	0.0708827	0.486351
ISChy	2.52483	0.987522	0.54705	1.80518	0.0710469	0.487015
helix-turn-helix domain protein	1.99627	0.899903	0.498801	1.80413	0.0712109	0.487312
OmpA/MotB	2.31043	1.21306	0.672414	1.80404	0.0712252	0.487312
polyphosphate kinase Ppk	6.362	0.662257	0.367474	1.80219	0.0715156	0.488837
flagellar hook-basal body complex subunit FliE	2.6187	0.902555	0.501001	1.8015	0.0716234	0.489111
GDP-4-keto-6-deoxy-D-mannose-	27.4034	0.5013	0.278571	1.79954	0.0719332	0.489837
KpsF/GutQ family protein	3.04646	-1.08921	0.605236	-1.79964	0.0719169	0.489837
SSU ribosomal protein s1p	4.89891	-0.98086	0.544906	-1.80005	0.0718521	0.489837
urease subunit beta	9.42007	-0.681672	0.378947	-1.79886	0.0720413	0.490111
ethanolamine utilization protein EutJ family protein	10.9306	-0.816982	0.454669	-1.79687	0.0723562	0.490407
putative basic membrane lipoprotein	2.34896	-1.24797	0.694307	-1.79744	0.0722665	0.490407
radical sam domain protein	3.77491	-0.956805	0.532456	-1.79697	0.0723411	0.490407
RND efflux syste	13.6466	-0.677824	0.376979	-1.79804	0.0721703	0.490407
3-isopropylmalate dehydratase small subunit	18.0681	0.460871	0.256676	1.79553	0.0725686	0.490925
GAPCP-1 (GLYCERALDEHYDE-3-PHOSPHATE DEHYDROGENASE OF PLASTID 1)	2.60233	-1.2982	0.722958	-1.79568	0.0725461	0.490925
fimbrial subunit B protein FszB	14.2773	0.982822	0.547619	1.79472	0.0726985	0.491344
hydrogenase-	2.33264	-1.20601	0.67225	-1.79399	0.0728148	0.49167
adenylate/guanylate cyclase	8.63063	0.778633	0.434646	1.79142	0.0732265	0.493067
DNA-binding protein	51.3728	-0.558155	0.311458	-1.79207	0.073122	0.493067
elongation factor G (EF-G)	3.65845	-1.05404	0.588263	-1.79179	0.0731664	0.493067
NLP/P60 protein	19.6899	0.632028	0.352915	1.79088	0.0733128	0.493189
acetamidase	2.29505	1.28085	0.715573	1.78996	0.0734607	0.493724
ORF82c	3.36644	-1.4005	0.783922	-1.78653	0.0740134	0.496976
glycoside hydrolase family 4	20.5254	-0.451441	0.252775	-1.78594	0.0741088	0.497155
ABC transporter periplasmic-binding protein YtfQ	94.7818	0.879184	0.492572	1.78489	0.0742799	0.497382
carboxykinase	3.13609	1.17137	0.656987	1.78295	0.0745951	0.497382
glutamate formimidoyltransferase	4.61912	-0.853053	0.478096	-1.78427	0.0743796	0.497382
glycine/sarcosine/betaine reductase complex component C subunit beta	7.91065	-1.17281	0.657293	-1.78431	0.0743734	0.497382
phenylalanyl-tRNA synthetase	7.16063	0.695977	0.390156	1.78384	0.0744494	0.497382
putative spore cortex-lytic enzyme pre-pro-form (putative spore peptidoglycan hydrolase)	2.29572	1.30481	0.731903	1.78277	0.0746245	0.497382
Zn-dependent alcohol dehydrogenase	4.04787	-0.984353	0.552049	-1.78309	0.0745715	0.497382
FucR	2.56195	-1.2016	0.674261	-1.7821	0.0747324	0.497441
polyA polymerase family protein	5.22362	0.723646	0.406117	1.78187	0.0747711	0.497441
glycosyl hydrolas	80.1113	-0.375396	0.210834	-1.78053	0.0749891	0.497974
UvrD/REP helicase	29.1219	0.336652	0.189061	1.78065	0.0749697	0.497974
Amino acid permease-associated region	6.79439	0.736202	0.413723	1.77946	0.0751648	0.498683
putative ABC transporter component	4.82116	0.767677	0.431555	1.77886	0.0752621	0.49887
ATPase with chaperone activity ATP-binding subunit	2.07736	-0.91723	0.51586	-1.77806	0.075394	0.499287
cobalt transport protein CbiM	2.12043	-1.19055	0.670467	-1.7757	0.0757827	0.500153
Glycosyl transferas	3.44622	0.894862	0.503982	1.77558	0.0758017	0.500153
PP-loop domain protein	2.28665	1.01671	0.572449	1.77608	0.07572	0.500153
recombination protein A	5.2579	0.703665	0.396248	1.77582	0.0757626	0.500153
pyridoxal phosphate enzym	6.47415	0.69584	0.39199	1.77515	0.0758737	0.500171
Fructose-bisphosphate aldolase	3.46829	-1.40236	0.791118	-1.77263	0.0762907	0.502335
oxidoreductase domain-containing protein	26.168	-0.45584	0.25726	-1.7719	0.0764106	0.502335
phosphate starvation-inducible protein Pho	9.05849	0.946033	0.533898	1.77194	0.0764051	0.502335
acyl-coA dehydrogenase	14.7591	-0.671344	0.379246	-1.77021	0.0766922	0.503728
putative transposase InsK for insertion sequence	5.55716	-1.01431	0.573488	-1.76868	0.076948	0.504949
D-xylulose 5-phosphate/D-fructose 6-phosphate phosphoketolase	5.33682	-1.09578	0.619818	-1.7679	0.0770776	0.505341
AIR synthase related protein domain protein	1.99166	1.1235	0.637051	1.76359	0.0778014	0.505536
cobalamin biosynthesis protein CbiM	4.57723	-1.07768	0.609988	-1.76672	0.0772758	0.505536
enolase (2-phosphoglycerate dehydratase)	3.77796	-0.998992	0.566234	-1.76427	0.0776859	0.505536
glycoside hydrolase family	2.29826	1.19581	0.677703	1.76451	0.0776465	0.505536
N-acylneuraminate-9-phosphate synthase	3.56923	0.807988	0.458374	1.76272	0.077947	0.505536
putative aminoglycoside efflux pump	12.1393	-0.677368	0.38393	-1.7643	0.0776815	0.505536
putative aminopeptidase 2	14.9948	-0.845054	0.479374	-1.76283	0.0779293	0.505536
putative MFS transporte	6.45582	0.904748	0.513146	1.76314	0.077877	0.505536
short-chain specific acyl-CoA dehydrogenase	2.84272	-1.08427	0.614769	-1.76371	0.0777806	0.505536
Signal recognition particle GTPase	2.9187	0.891345	0.505572	1.76304	0.0778933	0.505536
transketolase subunit B TktB3	31.8546	0.534949	0.30322	1.76422	0.0776941	0.505536
TRAP dicarboxylate transporter	17.75	0.67415	0.381993	1.76482	0.0775937	0.505536
RpiR family transcriptional regulator	2.7259	-0.894321	0.508125	-1.76004	0.0784011	0.508025
glutamine-dependent NAD+ synthetase	9.97446	-0.614077	0.349383	-1.7576	0.0788151	0.509634
peptidase M42 family protein	5.82864	-0.964521	0.548855	-1.75733	0.0788611	0.509634
ribosomal subunit interface protein	131.844	0.507621	0.288853	1.75737	0.0788549	0.509634
bifunctional flagellar biosynthesis protein FliR/FlhB	4.01663	1.00146	0.570207	1.75632	0.0790344	0.510054
cell surface leucine-rich repeat-containing protein	1.99466	1.03984	0.592123	1.75612	0.0790673	0.510054
1-acyl-sn-glycerol-3-phosphate acyltransferase	3.81427	0.755097	0.431	1.75196	0.0797798	0.510154
aconitase	2.17858	-1.23962	0.707579	-1.75191	0.0797888	0.510154
anaerobic cobalt chelatase cbiK	2.30215	1.21359	0.691393	1.75528	0.0792107	0.510154
glutamate-ammonia ligase	7.88854	-0.997932	0.568805	-1.75443	0.0793561	0.510154
glycine reductase component	23.381	-1.01527	0.579297	-1.75258	0.0796739	0.510154
methionine aminopeptidase	64.6192	-0.453419	0.258378	-1.75487	0.079282	0.510154
pantoate/beta-alanine ligase	3.84641	-0.957976	0.546481	-1.75299	0.0796034	0.510154
putative phage repressor	2.3221	1.18704	0.676925	1.75357	0.079504	0.510154
sodium:alanine symporter family protein	17.1542	0.521068	0.297217	1.75316	0.0795753	0.510154
Spo0A protei	5.28094	1.00848	0.575113	1.75354	0.0795091	0.510154
HAD family hydrolase	4.37503	0.69463	0.396733	1.75088	0.0799674	0.510844
conserved protein	4.96422	0.830117	0.474683	1.74878	0.0803289	0.512247
Glutamate dehydrogenase (NADP+)	3.77222	0.801671	0.458319	1.74915	0.0802645	0.512247
putative transketolase	6.89871	-0.900014	0.514877	-1.74802	0.0804611	0.512638
beta-ureidopropionase	1.99752	1.12345	0.643143	1.7468	0.0806713	0.512973
putative methyl-accepting chemotaxis protein (MCP)	2.8818	-0.993196	0.568683	-1.74649	0.0807266	0.512973
putative PTS system glucosamine-specific EIICBA component	8.03623	0.885674	0.507004	1.74688	0.0806584	0.512973
PTS system family protein	5.7481	1.28968	0.738806	1.74563	0.0808757	0.513469
solute-binding component of ABC transporter	4.61713	-1.1914	0.682899	-1.74462	0.0810519	0.514135
C	46.7001	-0.967512	0.555051	-1.7431	0.0813155	0.514452
integrase	328.82	-0.828896	0.4755	-1.74321	0.081297	0.514452
kerati	4.0751	0.919205	0.527266	1.74334	0.0812739	0.514452
dihydroxyacetone kinase subunit DhaK	8.05577	-0.805041	0.462403	-1.741	0.0816843	0.514799
L-threonine 3-dehydrogenase	42.5056	-0.445293	0.255842	-1.7405	0.0817712	0.514799
MccC family protein	5.19557	-1.12851	0.648113	-1.74122	0.0816456	0.514799
phosphoenolpyruvate synthase	25.8603	-0.67666	0.389013	-1.73943	0.0819592	0.514799
putative inactivated transposase	7.94217	0.954588	0.548896	1.7391	0.0820165	0.514799
RND family efflux transporter MFP subunit	6.17159	-0.866645	0.498306	-1.73918	0.0820026	0.514799
sodium/hydrogen antiporter	2.61287	0.993768	0.571549	1.73873	0.0820829	0.514799
succinyl-CoA synthetas	8.15387	-0.836815	0.481	-1.73974	0.0819046	0.514799
surface protein	17.4827	-0.808509	0.464987	-1.73878	0.0820738	0.514799
UBA/THIF-type NAD/FAD binding protein	6.50353	-0.670239	0.385445	-1.73887	0.0820572	0.514799
peptide chain release factor	5.81817	0.871442	0.501507	1.73765	0.0822731	0.514876
protein IolH	3.78686	1.25568	0.722779	1.73729	0.0823355	0.514876
thiazole biosynthesis protein ThiH	5.12694	0.879678	0.506424	1.73704	0.0823801	0.514876
YcfA family protein	7.79538	-0.996775	0.573688	-1.73749	0.0823012	0.514876
grdE proprotein	5.91415	-0.659829	0.379964	-1.73656	0.082465	0.514961
acyltransferase family protein	2.01938	1.01711	0.58601	1.73565	0.0826253	0.515516
Squalene/phytoene synthase	2.16727	-1.13832	0.656325	-1.73439	0.0828487	0.516464
peptidase S14 ClpP	4.74841	0.729334	0.420735	1.73347	0.0830116	0.516588
sodium pump decarboxylas	2.02334	-1.12688	0.649972	-1.73373	0.0829655	0.516588
Binding-protein-dependent transport systems inner membrane component	2.20519	1.06747	0.616395	1.7318	0.0833091	0.517816
filamentation induced by cAMP protein Fic	9.055	-0.838929	0.484606	-1.73116	0.083424	0.517816
methylmalonyl-CoA mutase	163.007	-0.414948	0.23965	-1.73148	0.0833666	0.517816
exodeoxyribonuclease V alpha subunit RecD	4.42261	-0.757752	0.437896	-1.73044	0.0835518	0.518165
aminotransferase family protein	3.96573	-0.863748	0.500632	-1.72532	0.0844707	0.518196
ATP-dependent DNA helicas	5.89703	-0.861972	0.499684	-1.72503	0.0845214	0.518196
beta-glucosidase-like glycosyl hydrolase	5.38475	0.654057	0.379359	1.72411	0.0846875	0.518196
C4-dicarboxylate anaerobic carrier	18.4288	-0.870018	0.504514	-1.72447	0.0846236	0.518196
d-tyrosyL-tRNA(tyr) deacylase	2.07754	-1.10834	0.641895	-1.72666	0.0842283	0.518196
flagellar biosynthesis protein FlhG	7.17013	-0.825618	0.478023	-1.72715	0.0841407	0.518196
glycine reductase complex component B gamma subunit	13.4714	-1.19169	0.691173	-1.72416	0.0846785	0.518196
hydroperoxidase II	9.26769	-0.81464	0.47143	-1.72802	0.0839844	0.518196
hydrophobe/amphiphile efflux-1 (HAE1) family protein	5.25631	-0.732334	0.423771	-1.72813	0.0839642	0.518196
LSU ribosomal protein l16p	9.03214	-0.725309	0.419975	-1.72703	0.0841621	0.518196
PA14 domain protein	2.3297	1.128	0.654739	1.72283	0.0849197	0.518196
POT family protein	3.50733	-0.999593	0.578522	-1.72784	0.0840167	0.518196
putative high-affinity branched-chain amino acid ABC transporte	2.02961	-1.11432	0.645754	-1.72561	0.0844172	0.518196
putative tmRNA	2.08648	-1.12265	0.65158	-1.72297	0.0848948	0.518196
ribonucleotide reductase	2.64209	-0.991297	0.575367	-1.7229	0.0849073	0.518196
ribosomal protein S3	190.57	-0.490515	0.28405	-1.72686	0.0841931	0.518196
two-component system response regulator	62.1612	-0.380136	0.220598	-1.72321	0.0848508	0.518196
tyrosyl-tRNA ligase	2.28194	-0.995596	0.577415	-1.72423	0.0846664	0.518196
vanillate:corrinoid protein methyltransferase	2.7778	0.754839	0.436964	1.72746	0.0840847	0.518196
arginyl-tRNA-protein transferase	2.03369	-1.26943	0.738283	-1.71944	0.0855342	0.518224
cobalamin synthesis protein CobW	4.1566	0.917577	0.534055	1.71813	0.0857724	0.518224
N-acetylglucosamine-6-phosphate deacetylase NagA	2.12204	-1.10402	0.64254	-1.71822	0.0857569	0.518224
putative amidohydrolase	14.368	-0.572546	0.332878	-1.71999	0.0854349	0.518224
putative beta-xylosidase	1.98835	-1.1129	0.647766	-1.71806	0.0857849	0.518224
putative methyltransferase	6.29062	0.705655	0.410403	1.71942	0.0855381	0.518224
redox-sensitive transcriptional activator OxyR	2.03369	-1.26943	0.738283	-1.71944	0.0855342	0.518224
reverse transcriptase (RNA-dependent DNA polymerase)	7.62104	-1.15864	0.673753	-1.71968	0.0854898	0.518224
reverse transcriptase family protein	3.13014	1.025	0.596522	1.71829	0.0857445	0.518224
RNA pseudouridine synthase	2.78121	0.951382	0.552817	1.72097	0.0852561	0.518224
succinate dehydrogenase cytochrome B subuni	2.13714	-1.16924	0.679506	-1.72073	0.0853001	0.518224
topoisomerase gyrA/parC subunit family protein	2.01823	-1.10196	0.640503	-1.72046	0.0853493	0.518224
putative permease component of ABC transporter	10.3559	0.60386	0.351991	1.71555	0.0862438	0.519749
RNA polymerase sigma factor rpoD	14.4535	-0.566924	0.330373	-1.71601	0.0861602	0.519749
transition state regulatory protein AbrB	7.01395	-1.19638	0.697395	-1.7155	0.0862531	0.519749
membrane-bound metallopeptidase	2.08192	-1.12709	0.657463	-1.71431	0.0864727	0.520638
peptidase	83.0009	-0.472157	0.275551	-1.7135	0.0866204	0.520947
tryptophanyl-tRNA synthetase TrpS	3.77698	1.06407	0.621085	1.71324	0.0866683	0.520947
MDR-type permeas	3.86807	1.0119	0.590781	1.71281	0.0867478	0.520992
riboflavin biosynthesis protein ribD	3.38391	-1.02956	0.601465	-1.71175	0.0869419	0.521724
formamidase	2.33006	1.31751	0.77018	1.71065	0.0871453	0.522077
Pyruvate-flavodoxin oxidoreductase	3.48126	-0.909109	0.531378	-1.71085	0.0871082	0.522077
PfoR protein	2.98032	0.777701	0.455091	1.70889	0.0874713	0.523339
short chain dehydrogenase	7.82432	0.573298	0.335511	1.70873	0.0875009	0.523339
NADP-specific glutamate dehydrogenase (predicted)	2.13897	-1.158	0.678176	-1.70753	0.0877241	0.523936
xylose ABC transporte	9.24579	0.798634	0.467746	1.70741	0.0877457	0.523936
lysyl-tRNA synthetas	8.77137	0.713526	0.418029	1.70688	0.0878441	0.524009
putative dihydropteroate synthase	2.35597	1.02105	0.598307	1.70656	0.087903	0.524009
SPFH domain/Band 7 family protein	58.7532	-0.685465	0.401768	-1.70612	0.0879856	0.524069
Peptidase M23	15.8966	0.487146	0.285692	1.70514	0.0881681	0.524082
pyrophosphate--fructose 6-phosphate 1-phosphotransferase subunit beta	3.95241	0.992146	0.581811	1.70527	0.0881437	0.524082
solute:Na+ symporte	8.02702	0.933927	0.547777	1.70494	0.0882053	0.524082
thioredoxin reductase	62.4838	-0.442369	0.25954	-1.70443	0.0882999	0.524213
COG0126: 3-phosphoglycerate kinase	3.8235	1.051	0.617215	1.70281	0.0886029	0.524843
gamma-glutamyltransferase	4.38689	-0.738288	0.433692	-1.70233	0.0886933	0.524843
putative aldose 1-epimerase	5.0207	-0.693055	0.407087	-1.70247	0.0886664	0.524843
putative RNA-binding protein Ja	2.17355	-1.14113	0.670343	-1.70231	0.0886966	0.524843
hydrolytic enzyme	2.64989	-1.02859	0.604383	-1.70189	0.0887766	0.524886
TonB-dependent receptor plug	17.8662	-0.511441	0.300854	-1.69997	0.0891369	0.526585
1-(5-phosphoribosyl)-5-[(5- phosphoribosylamino)methylideneamino] imidazole-4-carboxamide isomerase	2.81796	0.824612	0.485993	1.69676	0.0897427	0.527374
cation/multidrug efflux pump	4.77247	0.846434	0.4985	1.69796	0.0895149	0.527374
glyceraldehyde-3-phosphate dehydrogenase (phosphorylating)	75.8097	0.441252	0.260087	1.69655	0.0897813	0.527374
methionyl aminopeptidase	6.11178	-0.763675	0.4499	-1.69743	0.0896149	0.527374
outer membrane protein 40 precursor	2.51822	-1.23723	0.728759	-1.69772	0.0895608	0.527374
TPR repeat-containing protein	38.9751	-0.452913	0.266842	-1.69731	0.0896377	0.527374
uridine kinase	35.7121	0.45034	0.265215	1.69802	0.0895042	0.527374
putative antibiotic resistance ABC transporter ATP-binding protein	3.19376	-1.33431	0.787282	-1.69483	0.0901071	0.528858
zinc finger SWIM domain protein	2.05004	-1.11363	0.658183	-1.69198	0.0906501	0.531613
ribosomal protein S2 RpsB	16.3924	0.814371	0.481941	1.68977	0.0910715	0.533651
50S ribosomal protein L34	79.1282	0.592009	0.350469	1.68919	0.0911831	0.533852
DNA-directed RNA polymerase beta'' chain	11.1919	-0.589888	0.349417	-1.68821	0.0913715	0.533852
flagellar biosynthesis protein	3.31736	0.759837	0.450196	1.68779	0.0914514	0.533852
glycine reductase complex proprotein GrdE2	2.04274	-1.17062	0.693651	-1.68762	0.0914848	0.533852
molydopterin dinucleotide-binding region	3.18837	-0.81342	0.482089	-1.68728	0.0915491	0.533852
sugar ABC transporter	9.86048	0.620849	0.367816	1.68793	0.0914241	0.533852
D-lactate dehydrogenase	13.9617	-0.502206	0.297821	-1.68627	0.0917434	0.533998
putative glycoprotease GCP	4.8824	0.707139	0.419314	1.68642	0.0917156	0.533998
site-specific DNA-methyltransferase (adenine-specific)	2.64063	0.789848	0.468572	1.68565	0.0918635	0.533998
translation initiation facto	7.56383	0.656031	0.389194	1.68562	0.0918699	0.533998
Glutamate synthase (NADPH)	3.93218	0.803635	0.477933	1.68148	0.09267	0.538182
L-alanine dehydrogenase	2.39905	-0.956057	0.568803	-1.68082	0.0927972	0.538182
ribosome-associated GTPase	5.21974	0.708735	0.42168	1.68074	0.0928132	0.538182
tRNA nucleotidyltransferase	3.50811	0.750183	0.44651	1.6801	0.0929372	0.538469
protein of unknown function DUF111	4.39326	-0.675699	0.402424	-1.67907	0.0931378	0.539066
transketolase subunit B	3.04342	-1.06642	0.635222	-1.67881	0.0931894	0.539066
hmc operon protein 3	4.53135	-1.01418	0.604501	-1.67771	0.0934033	0.539118
phosphotransferase system enzyme I	3.21683	-0.906583	0.540197	-1.67824	0.0932996	0.539118
RNA binding protein	22.7283	0.7229	0.430909	1.67762	0.0934222	0.539118
ATP-dependent proteas	5.06628	1.01008	0.602534	1.67639	0.0936618	0.540069
phage infection protein	2.30202	1.13683	0.678438	1.67565	0.0938067	0.540473
ABC transporter membrane-spanning permease - sugar transport	3.77511	0.891607	0.532463	1.6745	0.0940332	0.541076
protein kinase	10.0933	0.504787	0.301482	1.67435	0.0940611	0.541076
asparagine synthase glutamine-hydrolyzing AsnB10	2.0848	-1.08673	0.649902	-1.67214	0.0944968	0.541757
ClpA-type chaperone	2.52885	-1.23639	0.740448	-1.66979	0.0949614	0.541757
exo-poly-alpha-D-galacturonosidase	6.44611	-0.935322	0.560879	-1.6676	0.0953953	0.541757
glutaconyl-CoA decarboxylase alpha subunit	2.87878	-1.26964	0.761341	-1.66764	0.0953868	0.541757
glutamine ABC superfamily ATP binding cassette transporte	2.27127	1.1021	0.659667	1.6707	0.0947811	0.541757
heparin lyase I	2.3569	1.27674	0.763894	1.67136	0.0946503	0.541757
malonic semialdehyde oxidative decarboxylase	3.19207	1.0201	0.610948	1.6697	0.0949787	0.541757
Mannan endo-	2.01459	-1.05578	0.632579	-1.66901	0.0951158	0.541757
mucin-desulfating sulfatase	14.1196	-0.515134	0.308028	-1.67236	0.0944533	0.541757
Na(+)-translocating NADH-quinone reductase subunit B	9.01338	-0.587249	0.35202	-1.66823	0.0952705	0.541757
NAD synthetase	32.162	-0.489245	0.293283	-1.66817	0.0952823	0.541757
peptidase M18 aminopeptidase I	27.5761	0.676146	0.404792	1.67035	0.0948495	0.541757
possible xenobiotic-transporting ATPase	2.18605	-1.20651	0.722306	-1.67035	0.0948494	0.541757
sortas	3.36101	0.954693	0.571764	1.66973	0.094972	0.541757
sugar permease of ABC transporter system	4.63062	0.870147	0.520801	1.67078	0.0947642	0.541757
thiolase	3.89423	0.972604	0.583319	1.66736	0.0954427	0.541757
xylose ABC transporter permease	3.6613	-0.729051	0.437263	-1.6673	0.0954543	0.541757
Mtrnr2-like	2.3546	-1.18476	0.711518	-1.66512	0.0958887	0.543796
death-on-curing family protein	4.05168	0.676316	0.406577	1.66344	0.096225	0.545275
Beta-glucosidase	24.2762	-0.699859	0.421195	-1.6616	0.0965925	0.546395
KH/HDIG domain protein	6.40383	0.682402	0.410593	1.66199	0.0965145	0.546395
protein of unknown function DUF88	3.10808	0.794657	0.478329	1.66132	0.0966495	0.546395
alpha-D-galactoside galactohydrolase	2.14957	-1.09771	0.66113	-1.66035	0.0968438	0.547065
DNA gyrase A subunit	16.8602	-0.588414	0.354699	-1.65891	0.0971333	0.547844
spore coat protein F-related protein	6.49395	-0.999951	0.602761	-1.65895	0.0971256	0.547844
DNA directed RNA polymerase beta-prime subunit RpoC	103.476	0.720559	0.434506	1.65834	0.097249	0.548068
ATP-dependent protease La	89.1417	-0.325586	0.196454	-1.65731	0.0974566	0.548468
cytochrome c oxidase subunit III	3.78962	-0.98235	0.593301	-1.65574	0.0977753	0.548468
DNA recombinas	2.18304	0.998309	0.602813	1.65608	0.0977047	0.548468
glycine/sarcosine/betaine reductase complex protein B alpha and beta subunits	9.8998	-0.829807	0.501135	-1.65585	0.0977514	0.548468
heat shock protein Hsp90	3.54445	0.738009	0.445648	1.65604	0.0977142	0.548468
putative hydrolas	2.3568	0.927053	0.559816	1.656	0.0977227	0.548468
integral membrane protein	63.3851	-0.654756	0.39576	-1.65443	0.0980408	0.548679
polysaccharide deacetylase	31.9009	0.416714	0.251877	1.65443	0.0980394	0.548679
SSU ribosomal protein s2p	5.046	-0.937538	0.566592	-1.6547	0.0979862	0.548679
putative periplasmic protein	5.03895	0.761648	0.460511	1.65392	0.0981437	0.54883
firmicute fructose-	4.09546	0.678027	0.41025	1.65272	0.0983885	0.548958
putative 4-hydroxythreonine-4-phosphate dehydrogenase	2.79473	0.914161	0.553136	1.65269	0.0983946	0.548958
short chain dehydrogenase/reductase	2.8662	-1.26627	0.766021	-1.65305	0.0983199	0.548958
glycosyl hydrolases family protein	2.28895	1.17175	0.709639	1.65119	0.0987001	0.54956
putative cation symporter	3.28919	0.937328	0.567721	1.65104	0.0987307	0.54956
YD repeat-containing protein	2.59908	-1.10112	0.666727	-1.65153	0.0986299	0.54956
30S ribosomal protein S3	174.538	-0.34121	0.206979	-1.64852	0.0992461	0.549823
amidohydrolase 2	3.31611	-0.701252	0.425826	-1.6468	0.0995985	0.549823
cation-transporting ATPase pacS	2.27191	-1.14653	0.69474	-1.6503	0.0988821	0.549823
chromosome segregation ATPase-like protein	2.34396	1.19605	0.726368	1.64662	0.0996368	0.549823
citrate (Si)-synthase	19.7477	0.599461	0.364034	1.64672	0.0996159	0.549823
cysteine-tRNA ligase	2.06335	1.18731	0.720844	1.64711	0.0995363	0.549823
DNA-binding protei	3.27657	0.986745	0.599015	1.64728	0.0995004	0.549823
methylthioribose-1-phosphate isomerase	15.66	0.481462	0.292156	1.64796	0.0993607	0.549823
peptide ABC transporter ATPase	3.99386	-0.819655	0.496795	-1.64989	0.0989664	0.549823
phosphoglucomutase/phosphomannomutase alpha/beta/alpha domain i	9.713	-0.829385	0.503219	-1.64816	0.09932	0.549823
putative neuraminidase	3.03917	-0.993129	0.60323	-1.64635	0.099691	0.549823
putative oligopeptide ABC transporte	10.4375	0.765604	0.464916	1.64676	0.0996076	0.549823
aminopeptidase I zinc metalloprotease (M18)	3.36904	-0.96168	0.584395	-1.6456	0.0998464	0.54984
purine nucleosidase	2.24811	-0.93935	0.570772	-1.64575	0.0998145	0.54984
sarcosine reductase	67.5601	-0.482082	0.293212	-1.64414	0.100147	0.550876
thioredoxin-disulfide reductase	98.7782	-0.39648	0.241176	-1.64395	0.100187	0.550876
DNA polymerase III alpha subunit	11.828	0.430831	0.262173	1.64331	0.100319	0.551184
DNA integration/recombination/inversion protein	115.157	-1.04562	0.636793	-1.64201	0.100589	0.551446
putative amino acid ABC transporte	9.83288	0.823948	0.501589	1.64267	0.10045	0.551446
TonB-dependent receptor plug domain-containing protein	2.18154	-1.19036	0.72496	-1.64197	0.100596	0.551446
3-Oxoacyl-(acyl-carrier-protein (ACP)) synthase III	7.98372	-0.716732	0.437188	-1.63941	0.101127	0.551642
4-alpha-glucanotransferase	111.105	-0.345049	0.21041	-1.63989	0.101028	0.551642
anaerobic ribonucleoside triphosphate reductase NrdD3	2.44904	-1.17784	0.717707	-1.64111	0.100774	0.551642
Formate dehydrogenase	4.87425	-0.666748	0.406746	-1.63923	0.101166	0.551642
GalE1	2.07347	-1.0569	0.644348	-1.64026	0.100952	0.551642
iron compound ABC transporte	2.8522	0.91709	0.559321	1.63965	0.101078	0.551642
rubredoxin-type Fe(Cys)4 protein	122.766	0.473902	0.28878	1.64105	0.100788	0.551642
putative chloride channel protein	3.75403	-0.764847	0.466779	-1.63856	0.101304	0.551978
CitMHS family citrate/H+ symporter	2.9513	-1.1116	0.678884	-1.6374	0.101547	0.552461
large subunit ribosomal protein L11	14.3425	0.795089	0.48591	1.63629	0.101779	0.552461
magnesium and cobalt efflux protein corC	2.02331	-1.11721	0.682376	-1.63724	0.101581	0.552461
methenyl-THF cyclohydrolase	2.37075	0.804027	0.491476	1.63594	0.101852	0.552461
thermostable carboxypeptidase 1	4.45979	0.681201	0.416295	1.63634	0.101768	0.552461
xylulose-5-phosphate/fructose-6-phosphate phosphoketolase	6.13583	-0.972984	0.594515	-1.6366	0.101714	0.552461
adenine-specific DNA-methyltransferase	2.01195	1.09594	0.672305	1.63012	0.103077	0.552829
aspartate transaminase	19.2614	0.407014	0.250495	1.62484	0.104197	0.552829
beta-galactosidase Bga35A	2.05977	-1.09347	0.670816	-1.63006	0.103089	0.552829
beta-ketoadipyl CoA thiolase	3.72627	-0.926918	0.569208	-1.62843	0.103433	0.552829
branched chain amino acid ABC superfamily ATP binding cassette transporte	3.55367	0.821634	0.502639	1.63464	0.102125	0.552829
carbon starvation protein CstA1	25.6681	0.813659	0.50076	1.62485	0.104195	0.552829
catalytic domain of components of various dehydrogenase complexes	2.221	-0.923756	0.565935	-1.63226	0.102624	0.552829
CoA-binding domain protein	4.74825	0.688541	0.421757	1.63255	0.102563	0.552829
Cobyrinic acid ac-diamide synthase	11.2579	-0.477156	0.293653	-1.6249	0.104185	0.552829
COG0463: Glycosyltransferases involved in cell wall biogenesis	2.86679	0.962661	0.591673	1.62702	0.103734	0.552829
DNA polymerase III PolC	25.0765	-0.423143	0.25891	-1.63433	0.10219	0.552829
elongation factor t	3.86815	-1.06795	0.657905	-1.62326	0.104534	0.552829
Fatty acid/phospholipid biosynthesis enzyme	4.01289	-0.838743	0.516086	-1.6252	0.10412	0.552829
flagellar hook-associated 2 domain-containing protein	2.66557	-0.849566	0.520422	-1.63245	0.102584	0.552829
glucosamine--fructose-6-phosphate aminotransferase (isomerizing)	3.45828	0.800336	0.492751	1.62422	0.104329	0.552829
GTP-sensing pleiotropic transcriptional repressor CodY	34.6289	0.73877	0.453239	1.62998	0.103106	0.552829
hemolysin A	16.3241	0.46952	0.289192	1.62356	0.10447	0.552829
hydrogenase accessory protein HypB	16.0745	-0.591975	0.363555	-1.6283	0.103462	0.552829
hydrogenase accessory protein HypB1	3.155	-0.823607	0.506766	-1.62522	0.104115	0.552829
LL-aspartate oxidase (LASPO	2.00313	-1.0527	0.64551	-1.6308	0.102933	0.552829
LSU ribosomal protein l5p	4.11454	-0.693084	0.42622	-1.62612	0.103925	0.552829
negative regulator of genetic competence family protein	3.40493	-0.784583	0.482735	-1.62529	0.104101	0.552829
OmpA/MotB domain-containing protein	2.00747	0.88487	0.545062	1.62343	0.104497	0.552829
phosphotransferase system protein	2.03096	-1.10686	0.682301	-1.62225	0.104751	0.552829
Polysulphide reductase NrfD	8.59859	-0.595325	0.364118	-1.63498	0.102054	0.552829
protein of unknown function DUF205	1.99246	-1.08554	0.666258	-1.62931	0.103246	0.552829
protein-export membrane protein SecD/SecF	2.74709	0.917127	0.56276	1.62969	0.103166	0.552829
putative 4-alpha-glucanotransferase	4.26409	-0.766731	0.472472	-1.62281	0.104631	0.552829
putative chlorohydrolase/aminohydrolase	9.36861	-0.691242	0.42314	-1.6336	0.102343	0.552829
putative CODH nickel-insertion accessory protein	5.40334	-0.771553	0.475201	-1.62364	0.104453	0.552829
putative drug:Na(+) antiporter	4.83674	0.824371	0.506405	1.62789	0.103548	0.552829
putative oxalyl-CoA decarboxylase	28.4948	-0.521865	0.319608	-1.63283	0.102505	0.552829
Ribosomal protein L25/L23	20.7087	-0.646611	0.398202	-1.62383	0.104413	0.552829
Ribosomal protein L6	2.03096	-1.10686	0.682301	-1.62225	0.104751	0.552829
secreted protein Hcp	2.2958	-1.07352	0.659611	-1.62751	0.103629	0.552829
transglycosylase-associated protein	2.03096	-1.10686	0.682301	-1.62225	0.104751	0.552829
two component CheB methylesterase	2.05364	-1.09075	0.672068	-1.62298	0.104593	0.552829
ferredoxin-type protein	2.02918	-1.10643	0.682431	-1.6213	0.104952	0.553085
iron(III) ABC transporter putative permease protein	2.02918	-1.10643	0.682431	-1.6213	0.104952	0.553085
dehydratase medium subunit	8.61282	-0.655523	0.404815	-1.61931	0.10538	0.554116
Glycerol-3-phosphate dehydrogenase [NAD(P)+]	2.32879	1.09408	0.675597	1.61943	0.105356	0.554116
NifJ-like oxidoreductas	4.51863	-0.762916	0.47095	-1.61995	0.105243	0.554116
putative 2-dehydro-3-deoxygluconokinase	4.67187	0.708373	0.437643	1.61861	0.105531	0.554116
ribosomal protein L15	49.1038	-0.334954	0.206896	-1.61895	0.105458	0.554116
putative 2-oxoacid:acceptor oxidoreductas	2.03355	-1.13212	0.699888	-1.61757	0.105756	0.55489
amidas	2.03683	-1.09264	0.676782	-1.61446	0.106428	0.555754
chemotaxis protein methyltransferase	4.0166	-0.920217	0.569728	-1.61519	0.10627	0.555754
formate/nitrite transporter	4.10727	-0.700549	0.434538	-1.61217	0.106925	0.555754
LSU ribosomal protein L11P	2.7852	-0.993328	0.615489	-1.61389	0.106552	0.555754
M protein-like MukB domain-containing protein	2.28371	1.0962	0.679897	1.61231	0.106895	0.555754
NAD+ synthase	7.72623	-0.638001	0.395608	-1.61271	0.106808	0.555754
Phosphoribosylformylglycinamidine synthase	3.58047	-0.7345	0.455493	-1.61254	0.106845	0.555754
putative acetaldehyde dehydrogenase	3.23097	-0.924507	0.572401	-1.61514	0.10628	0.555754
putative carbon storage regulator	6.33555	-1.01143	0.626432	-1.61458	0.106401	0.555754
pyridoxal-phosphate-dependent aminotransferase	2.62173	0.903427	0.559973	1.61334	0.106671	0.555754
RelA/SpoT domain protein	10.0803	0.792523	0.490974	1.61418	0.106487	0.555754
rubredoxin-type fe(cys)4 protein	8.0984	1.2422	0.769801	1.61366	0.106601	0.555754
transcriptional antiterminato	2.27812	0.853808	0.529711	1.61184	0.106997	0.555754
VicX protein	2.16739	-1.10201	0.682459	-1.61476	0.106363	0.555754
major facilitator family transporter	3.36634	0.827661	0.513755	1.611	0.107179	0.556202
spore germination protein AF	2.46256	0.917972	0.569909	1.61074	0.107237	0.556202
YicC protein	5.59283	0.667822	0.414895	1.60962	0.107481	0.557068
2-nitropropane dioxygenase NPD	4.45332	-0.632587	0.393273	-1.60852	0.107722	0.557305
helicase domain-containing protein	5.11758	0.602649	0.374732	1.60821	0.107789	0.557305
protein of unknown function DUF1540	2.14565	-1.05341	0.654812	-1.60872	0.107678	0.557305
ribosomal protein L2 RplB	9.4608	0.878806	0.546522	1.608	0.107836	0.557305
NADH dehydrogenase I chain L	7.5567	0.608432	0.378528	1.60737	0.107974	0.557622
AmiS/UreI transporter	8.46497	-1.04544	0.6508	-1.6064	0.108187	0.557942
nicotinate-nucleotide/dimethylbenzimidazole phosphoribosyltransferase	2.04369	-1.05585	0.657288	-1.60638	0.108191	0.557942
PPDK (pyruvate orthophosphate dikinase)	2.08188	-1.01699	0.63326	-1.60596	0.108282	0.558017
corrinoid-iron-sulfur protein	9.41012	0.67992	0.423611	1.60506	0.108481	0.558246
MoxR family ATPase	4.54885	-0.78328	0.487925	-1.60533	0.108421	0.558246
NADH dehydrogenase subunit E	13.0995	0.911092	0.568002	1.60403	0.108707	0.558614
putative metallo-beta-lactamase domain protein	4.81093	0.840613	0.523949	1.60438	0.10863	0.558614
chemotaxis protein CheY	2.83578	0.939413	0.586305	1.60226	0.109098	0.559033
D-aminopeptidase	2.33956	-1.14851	0.716699	-1.6025	0.109045	0.559033
propanediol utilization protein	29.3066	0.529295	0.330226	1.60283	0.108973	0.559033
sporulation protein YtfJ	3.43897	-0.741815	0.462699	-1.60324	0.108883	0.559033
ribosomal protein L27	119.794	0.40796	0.25474	1.60148	0.109271	0.559522
cell wall-associated hydrolase	5956.14	-0.568932	0.355535	-1.60021	0.109551	0.560556
flagellar basal body and hook proteins	3.5766	0.761132	0.475928	1.59926	0.109763	0.561244
fumarase	4.21332	-0.742262	0.464526	-1.59789	0.110067	0.561417
iron-dependent transcriptional regulator	3.60503	0.741	0.46389	1.59736	0.110185	0.561417
putative aquaporin	2.01661	-1.03932	0.650604	-1.59747	0.11016	0.561417
resolvas	21.9474	-0.915431	0.573082	-1.59738	0.110181	0.561417
sporulation sigma factor SigE	24.0337	0.698427	0.436953	1.5984	0.109954	0.561417
band 7/Mec-2 family protein	5.07154	0.836793	0.524566	1.59521	0.110666	0.563467
acetylglucosaminyltransferase	2.34512	1.1735	0.735962	1.59451	0.110822	0.563863
N-acetylmuramoyl-L-alanine amidas	3.03291	1.14914	0.721575	1.59254	0.111263	0.565711
ribosomal RNA methyltransferase RrmJ/FtsJ	2.35461	1.05982	0.665689	1.59206	0.11137	0.565859
dissimilatory sulfite reductas	14.503	-0.873964	0.549206	-1.59132	0.111537	0.565907
tyrosine phenol-lyase	24.5965	-1.03301	0.649058	-1.59155	0.111486	0.565907
alpha-L-rhamnosidase	5.71328	-0.703711	0.442591	-1.58998	0.111839	0.566327
bacterial flagellin family protein	12.4321	-1.10601	0.695669	-1.58985	0.111868	0.566327
chaperonin Cpn60/TCP-1	5.10001	1.01919	0.640863	1.59035	0.111756	0.566327
putative acyl-CoA dehydrogenase	6.91041	-0.708806	0.445912	-1.58957	0.111933	0.566327
branched chain amino acid ABC transporter periplasmic ligand-binding protein	2.74185	0.686955	0.432474	1.58843	0.112189	0.566433
methyl-accepting chemotaxis protein I	2.04269	-1.08427	0.682455	-1.58878	0.112111	0.566433
putative two component system response regulator	2.04269	-1.08427	0.682455	-1.58878	0.112111	0.566433
ATP-dependent clp proteas	2.96403	0.855288	0.539159	1.58634	0.112663	0.567204
elongation factor EF2	14.5155	0.564016	0.355572	1.58622	0.112688	0.567204
flagellar biosynthesis/type III secretory pathway lipoprotein	2.54263	-0.720356	0.454482	-1.585	0.112966	0.567204
folD bifunctional protein	2.03504	-1.10189	0.694604	-1.58635	0.112659	0.567204
hydroxymethylglutaryl-CoA synthas	3.22738	1.29521	0.817196	1.58495	0.112979	0.567204
putative 2-oxoglutarate synthase subunit	4.4071	-0.837891	0.528463	-1.58553	0.112847	0.567204
putative beta-glucosidase	4.96681	-0.790158	0.498577	-1.58483	0.113006	0.567204
transport system permease protein	2.03015	-0.932614	0.587695	-1.5869	0.112535	0.567204
Transposase	2.02362	0.971117	0.612832	1.58464	0.113048	0.567204
nitrogen regulation transcriptional regulator	2.36668	1.02245	0.645378	1.58426	0.113134	0.56724
phosphoesteras	9.10408	-0.61106	0.385842	-1.58371	0.113261	0.567482
component of glycine reductase complex	2.79194	-1.0443	0.660067	-1.58212	0.113623	0.568509
cpn10 chaperonin groe	2.09157	1.13027	0.71431	1.58233	0.113575	0.568509
30S ribosomal protein S8	163.128	-0.574909	0.363649	-1.58094	0.113891	0.568731
basic membrane lipoprotein	57.0818	0.586753	0.371169	1.58082	0.113919	0.568731
cold shock protein B	55.0479	0.688518	0.43565	1.58044	0.114006	0.568731
Cytochrome-c peroxidase	2.35439	-1.14075	0.721632	-1.58079	0.113925	0.568731
flagellar export protein	3.37272	0.859154	0.5437	1.5802	0.114061	0.568731
putative keto/oxoacid ferredoxin oxidoreductase subunit beta	3.43342	0.702225	0.444523	1.57972	0.11417	0.568881
CRISPR-associated protei	9.67933	-0.596507	0.377735	-1.57917	0.114298	0.569125
acyl-(acyl-carrier-protein)--UDP-N- acetylglucosamine O-acyltransferase	3.00335	-0.947723	0.600514	-1.57819	0.114523	0.569462
V-type ATP synthase beta chain 1	2.01846	-1.02465	0.649205	-1.57832	0.114493	0.569462
glycoside hydrolase family 3 Gh3A	2.01511	-1.04196	0.660412	-1.57774	0.114625	0.569578
Transketolas	4.18716	-0.883686	0.56131	-1.57433	0.115411	0.57309
bifunctional enzyme lpxC/fabZ	6.94573	-0.726554	0.462269	-1.57171	0.116017	0.573267
dipeptidase	23.3911	-0.593763	0.37796	-1.57097	0.11619	0.573267
electron transfer flavoprotein alpha/beta-subunit	22.8965	0.600095	0.382043	1.57075	0.11624	0.573267
Fibronectin-binding A domain protein	5.1766	-0.996854	0.634069	-1.57215	0.115915	0.573267
glucose-1-phosphate cytidylyl-transferase	2.05035	-1.07296	0.682706	-1.57163	0.116037	0.573267
glycoside hydrolase family alpha-glucosidase	2.10911	0.809745	0.515109	1.57199	0.115953	0.573267
GTP-binding protein Obg/CgtA	30.0595	-0.397561	0.252871	-1.57219	0.115907	0.573267
histidinol phosphatase	2.05546	1.13922	0.724744	1.5719	0.115975	0.573267
NADH oxidase	3.57787	0.789683	0.502647	1.57105	0.116172	0.573267
sucrose transport protein	2.27999	0.740462	0.470882	1.5725	0.115834	0.573267
Fe-hydrogenase	7.4054	-0.902408	0.574988	-1.56944	0.116546	0.573725
pts syste	11.2413	0.82244	0.524072	1.56933	0.116571	0.573725
two componen	12.1517	-0.538561	0.343043	-1.56995	0.116426	0.573725
2-hydroxyglutaryl-CoA dehydratase D-component	28.0455	-0.536265	0.341929	-1.56835	0.116799	0.5738
anaerobic dimethyl sulfoxide reductas	5.30586	0.689641	0.440302	1.56629	0.117281	0.5738
glutamate-1-semialdehyde-	8.66673	0.47435	0.302865	1.56621	0.117299	0.5738
histidinol-phosphate transaminase	3.46989	0.663068	0.423303	1.56642	0.117251	0.5738
iolD protein	2.12652	-1.06591	0.680356	-1.56669	0.117187	0.5738
LemA protein	2.61898	0.840505	0.536202	1.56752	0.116994	0.5738
Malate dehydrogenase (oxaloacetate- decarboxylating)	3.30883	-0.738194	0.471289	-1.56633	0.117272	0.5738
ORF58f	2.52658	-1.07227	0.684634	-1.5662	0.117301	0.5738
putative kinase	3.5859	0.790136	0.503865	1.56815	0.116846	0.5738
ribonucleotide reductase large subunit	3.00205	-0.790134	0.504915	-1.56488	0.11761	0.574921
ferredoxin (fdxA)	22.9065	-1.10923	0.709137	-1.56419	0.117772	0.575324
dipicolinic acid synthetas	2.11608	-1.0877	0.695565	-1.56376	0.117873	0.575426
propionyl-coA carboxylase subunit beta	18.4766	-0.828435	0.530031	-1.56299	0.118054	0.575922
allantoinase	4.00583	-0.840788	0.53808	-1.56257	0.118153	0.576018
cytochrome o ubiquinol oxidas	5.47408	0.729	0.466913	1.56132	0.118449	0.576679
Glyceraldehyde-3-phosphate dehydrogenase A	2.77201	1.1136	0.713126	1.56158	0.118387	0.576679
putative immunoreactiveantigen PG32	2.14279	-1.07203	0.687276	-1.55983	0.1188	0.577708
putative lactose transport system permease protein LacF	7.78113	-0.718873	0.460891	-1.55975	0.11882	0.577708
(3R)-hydroxymyristoyl-ACP dehydratase	5.34543	0.633063	0.406575	1.55706	0.119456	0.577888
alanine racemase domain-containing protein	8.81521	0.591799	0.380363	1.55588	0.119737	0.577888
efflux pump component MtrF	3.74361	-0.822857	0.528536	-1.55686	0.119503	0.577888
electron transfer flavoprotein alpha and beta-subunit	18.2887	-0.736238	0.473196	-1.55589	0.119735	0.577888
formate C-acetyltransferase glycine radical	157.75	-0.880878	0.565736	-1.55705	0.119459	0.577888
isopentenyl-diphosphate delta-isomerase	5.83847	0.602546	0.386842	1.5576	0.119328	0.577888
LSU ribosomal protein L19P	10.8495	0.619188	0.397947	1.55595	0.119719	0.577888
putative drug resistance ABC transporte	2.73586	0.891682	0.572351	1.55793	0.11925	0.577888
putative two-component system histidne kinase/reponse regulator fusion protein	2.41591	1.09053	0.699858	1.55822	0.119182	0.577888
pyruvate formate lyase PflB	3.9309	-0.920483	0.590851	-1.55789	0.119259	0.577888
Type III site-specific deoxyribonuclease	3.48838	-0.740452	0.475735	-1.55644	0.119604	0.577888
1-hydroxy-2-methyl-2-(E)-butenyl 4-diphosphate synthase IspG	3.75649	-0.703156	0.452311	-1.55458	0.120045	0.578603
bacitracin ATP binding cassette transporte	2.33179	1.16353	0.74832	1.55485	0.119981	0.578603
ATP binding protein of ABC transporter for sugars	5.75335	-0.956874	0.616315	-1.55257	0.120525	0.580529
Conserved carboxylase region	14.1287	-0.527651	0.340284	-1.55062	0.120993	0.580846
glucosamine/galactosamine-6-phosphate isomerase	2.35938	1.13898	0.734285	1.55114	0.120868	0.580846
putative glycogen debranching enzym	2.05413	-0.927165	0.597711	-1.55119	0.120855	0.580846
small acid-soluble spore protein	118.846	-0.839217	0.540899	-1.55152	0.120777	0.580846
type I restriction-modification system restriction subunit	4.07396	0.640554	0.413022	1.5509	0.120926	0.580846
3-keto-5-aminohexanoate cleavage enzyme	19.411	-0.764519	0.493223	-1.55005	0.12113	0.581118
chromosome segregation ATPase	6.93996	0.593663	0.383221	1.54914	0.121349	0.581781
alpha-L-arabinofuranosidase domain protein	29.7683	-0.451588	0.29164	-1.54844	0.121516	0.582197
4-hydroxy-3-methylbut-2-enyl diphosphate reductase	107.778	0.376488	0.243495	1.54619	0.12206	0.583255
ATP synthase F1 gamma subunit AtpG1	3.3208	-0.816167	0.52765	-1.5468	0.121913	0.583255
protein of unknown function DUF208	2.02296	0.932416	0.602727	1.54699	0.121865	0.583255
putative conjugative transposon protein	14.1461	0.742928	0.480426	1.54639	0.122009	0.583255
ribose ABC transporter substrate-binding protein	3.68314	-1.00655	0.651175	-1.54575	0.122166	0.583377
acriflavine resistance protein A	5.94661	-0.708813	0.459077	-1.544	0.122589	0.584181
DNA-binding response regulator	37.141	-0.360945	0.233816	-1.54371	0.122658	0.584181
sulfate adenylyltransferase subunit 1	4.35991	-0.756434	0.489749	-1.54453	0.122459	0.584181
Uridylate kinase	2.65899	0.849481	0.550086	1.54427	0.122523	0.584181
ATP synthase F1 alpha subunit	2.13271	1.13289	0.734302	1.54281	0.122877	0.584454
glycine reductase complex component B alpha and beta subunits	33.8486	-1.08505	0.703217	-1.54299	0.122834	0.584454
threonine aldolase	3.9166	0.667569	0.433265	1.54079	0.123369	0.586408
putative phosphomannomutase	20.1024	0.532739	0.34591	1.54011	0.123534	0.586421
transcription elongation factor GreA/GreB1	3.75177	0.802587	0.521011	1.54044	0.123453	0.586421
glutamate-1-semialdehyde aminotransferase	8.19263	0.512337	0.333033	1.5384	0.123952	0.586433
glycosyl transferase group 1	19.4171	-0.531886	0.345806	-1.5381	0.124023	0.586433
glycyL-tRNA synthetase	2.94503	-1.05456	0.685093	-1.5393	0.123731	0.586433
meiotically up-regulated protein	2.15002	-0.866527	0.563271	-1.53838	0.123955	0.586433
putative ABC transporter permease component	2.19666	-1.04577	0.679854	-1.53823	0.123991	0.586433
sugar isomerase	4.1654	-0.926509	0.602254	-1.5384	0.12395	0.586433
anti-sigma F factor	9.10432	0.573117	0.373004	1.53649	0.124419	0.587009
COG1782: Predicted metal-dependent RNas	31.4634	-1.01668	0.661927	-1.53595	0.124552	0.587009
glycine reductase complex proprotein	6.30416	-0.931724	0.606229	-1.53692	0.124313	0.587009
maltose/maltodextrin transport ATP-binding protein MalK	2.95824	1.00754	0.655871	1.53619	0.124493	0.587009
YbbR family protein	2.95824	1.00754	0.655871	1.53619	0.124493	0.587009
CDP-diglyceride synthetase	2.56066	-0.945319	0.615602	-1.5356	0.124636	0.587024
Na+ driven multidrug efflux pump	5.76476	0.62826	0.409254	1.53513	0.124751	0.587182
NLP/P60 family protein	6.85513	0.641974	0.418278	1.5348	0.124832	0.587183
2-hydroxyglutaryl-CoA dehydratase subunit beta	2.24362	-1.08897	0.709838	-1.5341	0.125004	0.587608
thiamine-phosphate diphosphorylase	2.10065	-1.03802	0.677331	-1.53251	0.125397	0.589071
Tetratricopeptide TPR_2 repeat protein	16.1333	-0.832868	0.543778	-1.53163	0.125613	0.589705
pyruvate flavodoxin/ferredoxin oxidoreductase domain protein	136.172	-0.444519	0.290381	-1.53081	0.125815	0.59027
cytochrome d ubiquinol oxidase subunit I	3.0218	-0.750382	0.490985	-1.52832	0.126433	0.592132
HAD-superfamily hydrolase	3.60398	0.783892	0.51305	1.52791	0.126536	0.592132
methyl-accepting chemotaxis sensory transducer with Cache sensor	47.4554	0.360907	0.236099	1.52863	0.126356	0.592132
outer membrane protein assembly comple	22.0163	-0.478669	0.313355	-1.52756	0.126622	0.592132
pyruvate dehydrogenase (acetyl-transferring)	2.31337	-0.938215	0.614094	-1.5278	0.126561	0.592132
alpha-L-arabinosidase	4.91777	-1.0017	0.655893	-1.52723	0.126705	0.592136
excinuclease ABC	2.058	-1.06287	0.696362	-1.52632	0.126929	0.59242
NADH-ubiquinone/plastoquinone oxidoreductase family protein	2.72839	0.92362	0.605002	1.52664	0.126851	0.59242
glutamate synthase domain-containing protein	4.0898	-0.64868	0.425176	-1.52567	0.127091	0.59279
DNA binding protein	3.28208	0.958872	0.628687	1.5252	0.12721	0.592961
L-threonine ammonia-lyase	4.76113	-0.761477	0.499665	-1.52397	0.127515	0.594001
D-lysine 56-aminomutase alpha subunit	2.18569	-0.984019	0.646015	-1.52321	0.127705	0.594503
ATP-dependent DNA helicase	24.6983	-0.437671	0.287641	-1.52159	0.128113	0.595251
Glucose-6-phosphate isomerase	87.1602	0.334091	0.219513	1.52197	0.128018	0.595251
site-specific DNA methylase	3.03162	0.981983	0.645329	1.52168	0.12809	0.595251
dinitrogenase iron-molybdenum cofactor biosynthesis	2.93555	0.723952	0.476309	1.51992	0.128531	0.596427
sugar transport system permease protein	2.92309	-1.19302	0.784858	-1.52004	0.1285	0.596427
cyclopropane-fatty-acyl-phospholipid synthase	3.36723	-0.887851	0.584966	-1.51778	0.12907	0.598158
electron transfer flavoprotein alpha-subunit fixB	24.7348	0.767049	0.505367	1.5178	0.129064	0.598158
glycerophosphodiester phosphodiesterase	3.23345	-0.754822	0.497465	-1.51734	0.129182	0.598293
methicillin-resistance MecR1 regulatory protein	2.17068	-1.05916	0.698495	-1.51634	0.129434	0.599077
phosphoribosyl-ATP pyrophosphatase	2.89363	-0.74008	0.488222	-1.51587	0.129553	0.599244
40S ribosomal protein S3a-like	2.05942	-1.07215	0.708016	-1.51431	0.129948	0.599539
flagellar motor switch protein FliG	116.249	0.512995	0.338672	1.51472	0.129842	0.599539
hydrogenase large subunit domain-containing protein	3.57707	-0.844272	0.55747	-1.51447	0.129906	0.599539
putative exported tricorn protease	2.05942	-1.07215	0.708016	-1.51431	0.129948	0.599539
AcrB/AcrD/AcrF family efflux transporter	4.87086	1.03658	0.684798	1.51371	0.1301	0.599854
BMC domain protein	6.74079	-0.873631	0.577989	-1.5115	0.130661	0.600049
efflux transporte	16.4222	-0.500555	0.330969	-1.51239	0.130434	0.600049
exonuclease SbcC	3.93219	0.670023	0.443259	1.51158	0.13064	0.600049
inosine 5-monophosphate dehydrogenase	49.4373	-0.523263	0.3462	-1.51145	0.130674	0.600049
putative plant-inducible protein	2.34563	-1.08528	0.717732	-1.51209	0.13051	0.600049
putative sensory transduction histidine kinase	4.00829	-0.877944	0.580937	-1.51126	0.130723	0.600049
S-layer domain protein	41.1683	-0.815123	0.538996	-1.5123	0.130458	0.600049
aconitate hydratase	63.6993	-0.512509	0.339279	-1.51058	0.130895	0.600396
GCN5-related N-acetyltransferase	26.7236	-0.409367	0.271049	-1.51031	0.130965	0.600396
50S ribosomal protein L24	76.5339	-0.400092	0.265162	-1.50886	0.131335	0.601709
exopolyphosphatase Ppx	1.98807	-0.976098	0.6472	-1.50819	0.131507	0.602116
HxlR family transcriptional regulator	2.32221	0.818818	0.543075	1.50774	0.131621	0.602253
putative transport related membrane protein	2.25477	-0.904525	0.600276	-1.50685	0.13185	0.60292
AsnC family transcriptional regulator	6.5119	-0.631159	0.419049	-1.50617	0.132023	0.603332
3-deoxy-D-arabino-heptulosonate 7-phosphate synthase	2.76458	0.842612	0.559972	1.50474	0.132391	0.603483
5-methyltetrahydrofolate-homocysteine methyltransferase	6.54535	-0.525609	0.349409	-1.50428	0.132509	0.603483
DegT/DnrJ/EryC1/StrS aminotransferase	44.039	0.367658	0.244412	1.50426	0.132516	0.603483
extracellular solute-binding lipoprotein	3.67153	0.70636	0.46969	1.50388	0.132611	0.603483
formate transporter	2.3874	1.10387	0.734068	1.50377	0.132641	0.603483
isocitrate dehydrogenas	42.1359	0.350577	0.233021	1.50449	0.132456	0.603483
putative stage III sporulation protein AH	2.85079	-0.765781	0.508936	-1.50467	0.132409	0.603483
citrate synthase citZ	7.01555	0.653856	0.437142	1.49575	0.134719	0.604103
Cysteine synthase	2.33304	0.982317	0.655721	1.49807	0.134115	0.604103
D-alanyl-D-alanine carboxypeptidase family protein	2.04569	-0.909174	0.607172	-1.49739	0.134292	0.604103
dimethylamine corrinoid protein	6.33393	0.737787	0.492128	1.49918	0.133828	0.604103
DNA replication and repair protein RecF	18.0139	-0.440485	0.293114	-1.50278	0.132897	0.604103
Elongation factor P	3.94777	-0.874168	0.582628	-1.50039	0.133514	0.604103
Glycine/sarcosine/betaine reductase complex protein B alpha and beta subunits	19.2496	-0.521251	0.348547	-1.4955	0.134784	0.604103
glycosyl hydrolase family 3 N-terminal domain protein	5.58512	-0.623226	0.414781	-1.50254	0.132957	0.604103
GMP synthase (glutamine-hydrolyzing)	7.8378	-0.592788	0.394932	-1.50099	0.133359	0.604103
methyl-viologen-reducing hydrogenas	7.89799	-0.621577	0.415602	-1.49561	0.134757	0.604103
Mg chelatase-like protein	4.94358	0.667791	0.445522	1.4989	0.1339	0.604103
nicotinate-nucleotide pyrophosphorylase	8.47051	-0.509995	0.340988	-1.49564	0.134747	0.604103
oligopeptide transporter ATP-binding component	2.65354	-0.931601	0.620786	-1.50068	0.133438	0.604103
peptidyl-prolyl cis-trans isomerase B	3.86002	0.758667	0.506081	1.4991	0.133847	0.604103
possible transposase	2.51056	-0.82275	0.549636	-1.4969	0.13442	0.604103
putative alpha-N-acetylglucosaminidase	3.58598	0.869797	0.580338	1.49878	0.133932	0.604103
putative exoribonuclease	4.92679	0.645409	0.430048	1.50078	0.133412	0.604103
putative phosphoenolpyruvate decarboxylase	2.31844	0.870105	0.581376	1.49663	0.134489	0.604103
ribosomal protein S13	22.5934	-0.352127	0.23475	-1.50001	0.133612	0.604103
stage III sporulation protein D	7.4302	1.02199	0.680884	1.50098	0.13336	0.604103
thiazole biosynthesis protein ThiG	2.88637	-0.86903	0.578624	-1.50189	0.133125	0.604103
transcriptional antiterminator NusG	2.89375	0.835463	0.557999	1.49725	0.134329	0.604103
trigger factor tig	4.17762	0.747642	0.499178	1.49774	0.1342	0.604103
undecaprenyl phosphate 4-deoxy-4-formamido-L-arabinose transferase	2.11542	0.855673	0.571118	1.49824	0.13407	0.604103
polyamine transporter subunit	2.4602	-0.81389	0.545036	-1.49328	0.135365	0.606331
Acetyl-CoA carboxylase	2.08638	-0.996328	0.667584	-1.49244	0.135584	0.606509
Hbd1	15.0549	-0.806137	0.540255	-1.49214	0.135662	0.606509
Methylenetetrahydrofolate reductase (NAD(P)H)	7.88589	-1.02378	0.686251	-1.49184	0.13574	0.606509
putative multidrug resistance protein	2.533	-0.920076	0.616422	-1.49261	0.13554	0.606509
cyclic nucleotide-binding domain protein	2.06528	-1.05675	0.708699	-1.49111	0.135934	0.606621
Ketol-acid reductoisomerase	2.06528	-1.05675	0.708699	-1.49111	0.135934	0.606621
alpha-L-fucosidase	19.9826	-0.451416	0.302923	-1.4902	0.136171	0.607301
protein of unknown function UPF0047	2.14556	-0.833946	0.559738	-1.48989	0.136254	0.607301
PAS/PAC sensor signal transduction histidine kinase	6.05425	-0.673675	0.452402	-1.48911	0.136459	0.607842
hypothetical protein LOC100521496	8.1853	1.19486	0.802715	1.48852	0.136613	0.608151
ATP:cob(I)alamin adenosyltransferase	2.64209	-0.764829	0.514255	-1.48726	0.136947	0.608532
DtxR family iron dependent repressor	2.43832	0.912897	0.613819	1.48724	0.136951	0.608532
ferredoxin 3	19.4868	0.921658	0.619479	1.4878	0.136805	0.608532
putative dehydrogenas	5.59397	0.596899	0.401738	1.48579	0.137334	0.609859
beta-galactosidas	2.91174	0.756397	0.509376	1.48495	0.137558	0.610409
RecA recombinase	2.37898	1.16489	0.784607	1.48469	0.137627	0.610409
N-acylglucosamine 2-epimerase	39.3436	-0.576421	0.388408	-1.48406	0.137793	0.610769
sensor histidine kinase	34.4988	-0.331877	0.223721	-1.48344	0.137958	0.611125
NAD-dependent nucleotide-diphosphate-sugar epimerase	2.03761	-0.864329	0.582878	-1.48286	0.138111	0.611428
topoisomerase B	3.65966	1.17123	0.790026	1.48252	0.138203	0.611461
ABC-type spermidine/putrescine transport syste	4.05104	0.856378	0.577899	1.48188	0.138372	0.611833
methyl-accepting chemotaxis protein DcrH	2.58847	0.938223	0.633464	1.4811	0.13858	0.612381
pyruvate oxidase	2.13354	-1.28447	0.867704	-1.48031	0.13879	0.612934
agmatine deiminase	7.27221	0.639588	0.432246	1.47968	0.138957	0.613297
chemotaxis protein cheY	3.11734	0.80138	0.541705	1.47937	0.139043	0.613299
amidase	6.23703	-0.690469	0.467071	-1.4783	0.139329	0.613437
GerA spore germination protein	6.1016	0.703802	0.476012	1.47854	0.139264	0.613437
NADH dehydrogenase conserved domain protei	2.55082	-1.11237	0.752354	-1.47852	0.139269	0.613437
ATP-binding subunit of Clp protease and DnaK/DnaJ chaperones	13.6279	-0.491199	0.332569	-1.47698	0.13968	0.613549
F0F1 ATP synthase subunit gamma	25.2594	-0.34194	0.231525	-1.4769	0.139702	0.613549
protein YiaL	2.82049	0.985859	0.667648	1.47662	0.139779	0.613549
ribose-phosphate pyrophosphokinase PrsA2	2.09688	-1.03493	0.700871	-1.47664	0.139772	0.613549
tRNA (5-methylaminomethyl-2-thiouridylate)-methyltransferase	21.8143	0.39209	0.265517	1.47671	0.139754	0.613549
flagellar biosynthesis sigma factor FliA	5.17027	-0.758703	0.51411	-1.47576	0.140008	0.614173
GPD	6.05412	0.795664	0.539384	1.47514	0.140176	0.614173
protein-glutamate O-methyltransferase	14.0536	0.517419	0.350711	1.47534	0.14012	0.614173
50S ribosomal protein L28	243.387	0.757279	0.513775	1.47395	0.140495	0.614674
bleomycin hydrolase	6.8491	-0.748308	0.507861	-1.47345	0.140629	0.614674
peptide chain release factor RF-2	18.7068	-0.444319	0.301615	-1.47313	0.140716	0.614674
septum site-determining protein MinC	3.28012	0.671128	0.455281	1.47409	0.140456	0.614674
similar to Glyceraldehyde-3-phosphate dehydrogenase 2 (Glyceraldehyde-3-phosphate dehydrogenase II) (GAPDH II) isoform 1	3.3815	0.825694	0.560432	1.47332	0.140666	0.614674
DNA topoisomerase IV subunit A	21.3317	-0.334747	0.227319	-1.47259	0.140861	0.614939
putative translaldolase	15.8908	0.438092	0.297713	1.47152	0.14115	0.615825
CspA family cold shock transcriptional regulator	6.27352	0.922442	0.62727	1.47057	0.141409	0.616583
para-nitrobenzyl esterase	5.99248	-0.98273	0.668579	-1.46988	0.141595	0.617022
3-isopropylmalate dehydratase large subunit	39.1992	0.405407	0.275966	1.46905	0.14182	0.617383
5''-Nucleotidase domain protein	3.42612	0.771798	0.525483	1.46874	0.141903	0.617383
carbamoyl-phosphate synthase large subunit CarB2	10.5357	0.695905	0.473847	1.46863	0.141934	0.617383
7-cyano-7-deazaguanine reductase	4.49763	-0.883129	0.602258	-1.46636	0.14255	0.617982
aconitase family protein	2.32342	-0.944536	0.643536	-1.46773	0.142178	0.617982
alpha-mannosidase	12.4614	-0.578549	0.395215	-1.46388	0.143226	0.617982
Alpha-N-arabinofuranosidase	38.3561	-0.449787	0.307195	-1.46417	0.143146	0.617982
AMP nucleosidase	2.07293	-1.04086	0.709459	-1.46712	0.142343	0.617982
exopolysaccharide biosynthesis polyprenyl glycosylphosphotransferase	13.9362	0.42851	0.292371	1.46564	0.142747	0.617982
glycine reductase complex selenoprotein B	9.02317	-1.02731	0.701594	-1.46425	0.143126	0.617982
glycyl-radical enzyme activating family protein	6.8691	-0.764539	0.522324	-1.46373	0.143269	0.617982
molybdopterin oxidoreductase	16.6098	-0.519761	0.35439	-1.46664	0.142475	0.617982
peptidase U3	2.79026	-0.734602	0.50145	-1.46496	0.142933	0.617982
putative DNA polymerase III epsilon chain	2.6386	-0.919799	0.627716	-1.46531	0.142836	0.617982
ribosomal protein L15 RplO	3.62932	0.937009	0.639797	1.46454	0.143046	0.617982
shikimate dehydrogenase	3.3632	0.643089	0.439214	1.46418	0.143144	0.617982
transcription regulator	3.62799	0.763143	0.52042	1.4664	0.14254	0.617982
methyl corrinoid protein	3.7934	0.71339	0.487508	1.46334	0.143375	0.618068
ureidoglycolate dehydrogenase	2.65158	-0.967031	0.661391	-1.46212	0.143709	0.61914
Phosphopantothenate--cysteine ligase	2.11643	1.08788	0.744258	1.46169	0.143826	0.619274
tRNA (uracil-5-)-methyltransferase Gid	16.8414	-0.376558	0.257958	-1.45977	0.144355	0.621181
50S ribosomal protein L27	242.613	0.340088	0.233074	1.45914	0.144526	0.62155
dihydropyrimidine dehydrogenase	4.0989	-0.822903	0.564688	-1.45727	0.145042	0.621581
Diol/glycerol dehydratase reactivating factor large subunit	7.95992	-0.563137	0.386226	-1.45805	0.144827	0.621581
dipeptidyl peptidase IV	13.5558	0.582193	0.399576	1.45703	0.145109	0.621581
O-acetylhomoserine aminocarboxypropyltransferase/cysteine synthase family protein	5.65195	0.55183	0.378418	1.45826	0.14477	0.621581
OmpA family protein	91.9602	0.3585	0.245769	1.45868	0.144652	0.621581
outer membrane protein	45.357	-0.457567	0.314063	-1.45693	0.145136	0.621581
putative coenzyme A transferase	2.66414	0.789576	0.541826	1.45725	0.145047	0.621581
beta-glucosidase-n-terminal domain-containing protein	4.45037	0.86128	0.592938	1.45256	0.146345	0.621905
beta-lysine	3.57252	-0.796051	0.54705	-1.45517	0.145622	0.621905
DegV family protein	21.1864	0.359585	0.247429	1.45328	0.146145	0.621905
electron transfer flavoprotein	6.67541	1.05048	0.722507	1.45394	0.145963	0.621905
endo-arabinase-like protein	2.19534	-0.912174	0.627924	-1.45268	0.146312	0.621905
fructose-1-6-bisphosphate aldolase class II	4.44998	0.775732	0.533983	1.45273	0.146299	0.621905
glycoside hydrolase family 1	14.4806	0.355119	0.244202	1.4542	0.14589	0.621905
Glycosyl hydrolase family 98 putative carbohydrate binding module	2.20658	-0.961008	0.661557	-1.45265	0.146322	0.621905
peptidase S1 and S	2.53976	-0.987296	0.679813	-1.45231	0.146417	0.621905
phosphoenolpyruvate mutase	2.33571	0.712533	0.48965	1.45519	0.145617	0.621905
phosphotransacetylase	25.302	0.302649	0.208258	1.45324	0.146157	0.621905
possible stage V sporulation protein G	2.36313	-1.06638	0.733801	-1.45323	0.146161	0.621905
single-stranded-DNA-specific exonuclease RecJ	51.9925	-0.337473	0.231979	-1.45476	0.145737	0.621905
sugar (glycoside-Pentoside-hexuronide) transporter	4.7041	-0.590842	0.406791	-1.45245	0.146377	0.621905
3-isopropylmalate dehydratase large subunit 1	2.72303	0.749838	0.518355	1.44657	0.148017	0.621911
50S ribosomal protein L3	282.46	-0.424592	0.292995	-1.44915	0.147297	0.621911
acid phosphatase	2.86226	0.997909	0.690632	1.44492	0.14848	0.621911
AcrB family membrane transport protein	2.44311	0.89002	0.615956	1.44494	0.148475	0.621911
alpha/beta fold family hydrolase	3.155	-0.703357	0.486803	-1.44485	0.1485	0.621911
anaerobic sulfite reductase subunit C	15.703	-1.01203	0.699409	-1.44698	0.147903	0.621911
butyrate-acetoacetate CoA-transferase subunit B	2.25056	-0.967203	0.66684	-1.45043	0.146939	0.621911
cpn60 chaperonin groe	3.71641	-1.01158	0.696764	-1.45183	0.146549	0.621911
elongation factor EF-Tu	3.75063	-0.797149	0.549775	-1.44995	0.147071	0.621911
FAD linked oxidase domain protein	6.2414	-0.547981	0.378314	-1.44848	0.147482	0.621911
flagellar basal body rod protein FlgC	15.9044	0.465746	0.322437	1.44446	0.148611	0.621911
glucocerebrosidase	2.51468	-1.08791	0.750022	-1.45051	0.146917	0.621911
histone-like DNA-binding protein	4.61129	-0.706321	0.487111	-1.45002	0.147053	0.621911
methionine synthase	59.3565	0.521596	0.359705	1.45006	0.147041	0.621911
MutT/NUDIX family protein	2.7699	0.672751	0.465619	1.44485	0.148499	0.621911
N-dimethylarginine dimethylaminohydrolase	11.4734	0.712391	0.492281	1.44712	0.147862	0.621911
nickel-dependent hydrogenase large subunit	8.4482	-0.626527	0.432793	-1.44764	0.147718	0.621911
NUDIX family hydrolase	4.47254	0.765145	0.529771	1.4443	0.148656	0.621911
penicillin-binding protei	21.2698	-0.602617	0.416734	-1.44605	0.148164	0.621911
preprotein translocase subunit SecF	5.02689	0.565163	0.389903	1.4495	0.147199	0.621911
putative dipeptidase	4.12353	-0.591787	0.409006	-1.44689	0.147927	0.621911
putative ethanolamine utilization protein	2.04689	-0.987614	0.680794	-1.45068	0.146869	0.621911
ribosomal protein S14p/S29e	22.89	0.394365	0.272133	1.44916	0.147292	0.621911
sorbitol dehydrogenase	17.1341	-0.688253	0.475621	-1.44706	0.14788	0.621911
spermidine synthase family protein	2.21012	0.723758	0.500913	1.44488	0.148492	0.621911
tonB-dependent Receptor Plug domain protein	2.54158	-0.793664	0.549009	-1.44563	0.148281	0.621911
aromatic amino acid beta-eliminating lyase/threonine aldolase	3.74798	0.737737	0.511056	1.44355	0.148865	0.622423
tetrahydrofolate dehydrogenase/cyclohydrolase	2.25361	0.815416	0.565339	1.44235	0.149204	0.623481
pyridoxamine 5''-phosphate oxidase-related FMN-binding	2.42198	0.973515	0.675344	1.44151	0.149441	0.62411
Spo0B-associated GTP-binding protein	3.80486	0.97714	0.678243	1.44069	0.149671	0.624711
acetyl-CoA C-acetyltransferase family protein	2.57302	-1.13761	0.790113	-1.4398	0.149924	0.625042
IS4 family transposase	4.00083	0.656211	0.455689	1.44004	0.149856	0.625042
acetylornithine delta-aminotransferase	29.0205	-0.773383	0.538086	-1.43728	0.150637	0.627293
putative peptidase M20	2.21764	-0.998282	0.694541	-1.43733	0.150625	0.627293
glyceraldehyde-3-phosphate dehydrogenase 2	2.32692	0.942123	0.655893	1.4364	0.15089	0.627983
ATP-dependent DNA helicase RecG-related protein	2.0709	0.957889	0.667025	1.43606	0.150985	0.628016
succinate CoA transferase	20.972	0.527334	0.367385	1.43537	0.151182	0.628154
trimethylamine corrinoid protein 2	2.17352	0.880886	0.613714	1.43533	0.151192	0.628154
protein of unknown function DUF815	5.15774	0.720953	0.502456	1.43486	0.151328	0.628359
zinc-containing alcohol dehydrogenase superfamily protein	3.06447	-0.710697	0.495482	-1.43436	0.151471	0.628591
HTH-type transcriptional regulator CueR	2.0131	-0.963628	0.672411	-1.43309	0.151831	0.629098
putative murein lytic transglycosylase	2.3647	0.89249	0.622807	1.43301	0.151854	0.629098
transport protei	3.2679	0.706924	0.493278	1.43312	0.151825	0.629098
biotin carboxylase	8.81061	-0.535102	0.373585	-1.43235	0.152045	0.629167
prolyl oligopeptidase family protein	10.967	-0.646452	0.451294	-1.43244	0.152018	0.629167
Methylenetetrahydrofolate dehydrogenase (NADP(+))	3.48434	0.745135	0.520382	1.4319	0.152173	0.629334
glyceraldehyde-3-phosphate dehydrogenas	1857.26	0.410896	0.287277	1.43031	0.152627	0.630852
putative protein-export membrane protein SecDF	3.30397	0.795684	0.556492	1.42982	0.152768	0.631076
3-oxoacyl-(acyl-carrier-protein) synthase III	52.7984	-0.383185	0.268113	-1.42919	0.152949	0.631103
ATPase with chaperone activit	10.4672	-0.500947	0.350635	-1.42868	0.153095	0.631103
Fe-S cluster assembly protein NifU	5.53879	-0.582087	0.407458	-1.42858	0.153124	0.631103
LSU ribosomal protein L31P	13.1354	0.729395	0.510447	1.42893	0.153023	0.631103
chemotaxis protein CheD	6.22705	-0.651131	0.45601	-1.42789	0.153324	0.631205
surface protein PspC	9.87096	0.802237	0.561725	1.42817	0.153244	0.631205
ATP synthase ab C-terminal domain protein	9.73352	-0.607	0.425568	-1.42633	0.153774	0.631693
glycine cleavage system protein H	16.5172	-0.457528	0.320788	-1.42626	0.153792	0.631693
putative propanediol utilization protein	3.32576	0.708744	0.49691	1.4263	0.153782	0.631693
putative tRNA/rRNA methyltransferase	5.3543	-0.813768	0.570486	-1.42645	0.15374	0.631693
endopeptidase subunit Clp ATP-binding B	3.08631	0.67002	0.470059	1.4254	0.154043	0.63189
flagellin FliC	74.4496	0.396097	0.278034	1.42463	0.154263	0.63189
inosine guanosine and xanthosine phosphorylase family	7.53981	-0.753653	0.528623	-1.42569	0.153957	0.63189
putative 6-phosphofructokinase	49.0532	0.587495	0.412397	1.42458	0.154277	0.63189
tRNA pseudouridine synthase B	27.214	0.314123	0.220467	1.4248	0.154214	0.63189
cysteinyl-tRNA synthetase	72.6399	-0.341963	0.240107	-1.42421	0.154386	0.631979
putative translation elongation factor G	38.042	-0.505087	0.355139	-1.42222	0.154961	0.633971
NADH dehydrogenase I chain M	5.48045	-0.782101	0.550439	-1.42087	0.155355	0.635224
competence/damage-inducible protein CinA	23.4058	0.476793	0.335907	1.41942	0.155777	0.635512
conjugative transposon protein TraG	3.30131	-0.87483	0.61623	-1.41965	0.15571	0.635512
glycine reductase complex proprotein subunit of protein B	2.34053	-1.02711	0.723598	-1.41944	0.15577	0.635512
response regulator OmpR	2.50543	-1.05525	0.743012	-1.42023	0.155541	0.635512
ATP synthase F0 A subunit AtpB1	3.07914	-0.863831	0.60881	-1.41888	0.155933	0.635593
tetratricopeptide repeat protein	20.9471	0.648543	0.457124	1.41875	0.155973	0.635593
pyruvate carboxylase	23.7809	-0.461723	0.325677	-1.41773	0.156268	0.636437
DNA topoisomerase (ATP-hydrolyzing) subunit A	5.49105	-0.586003	0.413708	-1.41647	0.156639	0.637588
adenylosuccinate synthase	55.8881	0.313507	0.221472	1.41556	0.156904	0.638199
PhoH family protein	33.6894	0.302652	0.213835	1.41535	0.156966	0.638199
indolepyruvate ferredoxin oxidoreductas	36.4434	-0.32714	0.231208	-1.41492	0.157092	0.638353
chemotaxis protein methyltransferase CheR	11.2116	0.623137	0.440802	1.41364	0.157467	0.639348
S4 RNA-binding domain protein	3.82324	-0.677485	0.479302	-1.41348	0.157514	0.639348
Na+ dependent nucleoside transporter	1.99231	-0.924938	0.655042	-1.41203	0.157941	0.640722
glycoside hydrolase clan gh-d	2.00085	0.739489	0.523864	1.4116	0.158067	0.640861
putative ATP-dependent helicase	2.51894	-0.86825	0.615309	-1.41108	0.158221	0.640861
putative long-chain-fatty-acid--CoA ligase	8.3239	-0.523327	0.370888	-1.41101	0.158242	0.640861
proline dipeptidase	2.3424	0.873828	0.619629	1.41024	0.158467	0.641416
Succinylglutamate desuccinylase/aspartoacylase	2.66174	0.869395	0.617121	1.40879	0.158897	0.642435
TrpR-like protein YerC/YecD	3.7871	0.855924	0.607432	1.40909	0.15881	0.642435
adaptor-related protein complex	2.3846	1.04797	0.745058	1.40657	0.159556	0.642479
apurinic endonuclease Apn1	6.2752	-0.545779	0.388098	-1.40629	0.159638	0.642479
COG1979: Uncharacterized oxidoreductase	2.59242	-1.08744	0.772236	-1.40817	0.15908	0.642479
dipeptide transport ATP-binding protein dppF	2.78718	0.777422	0.552135	1.40803	0.159123	0.642479
ethanolamine utilization protein EutH	4.08589	-0.614594	0.437166	-1.40586	0.159766	0.642479
Glycerol-3-phosphate dehydrogenase (NAD(P)(+))	3.22211	-0.632039	0.449094	-1.40736	0.15932	0.642479
putative outer membrane protein probably involved in nutrient binding	11.3384	-0.545663	0.388164	-1.40575	0.159797	0.642479
putative S-adenosylmethionine:tRNA ribosyltransferase-isomerase	3.36183	0.715527	0.50869	1.40661	0.159544	0.642479
rhomboid family protein	6.28501	0.634859	0.451436	1.40631	0.159632	0.642479
toxin-antitoxin system protein	6.74427	-0.544417	0.38673	-1.40774	0.159207	0.642479
ribosomal protein S19	62.1689	-0.33907	0.24129	-1.40524	0.159949	0.642733
Phosphoenolpyruvate carboxykinase	2.04317	-0.959174	0.682763	-1.40484	0.160069	0.642855
GntR family transcriptional regulator	59.1916	-0.568857	0.405054	-1.4044	0.160201	0.643028
LicD family protein	3.52097	-0.690017	0.491474	-1.40397	0.160326	0.643175
phosphoglucomutase/phosphomannomutas	15.6521	0.680577	0.485507	1.40179	0.160979	0.645436
N-acetylneuraminate synthase	9.65528	0.568315	0.40574	1.40069	0.161307	0.646072
reducing end xylose-releasing exo-oligoxylanase Xyn8A	5.36228	-0.84589	0.604041	-1.40039	0.161398	0.646072
xylosidase/arabinosidase	22.1317	-0.401171	0.286477	-1.40036	0.161406	0.646072
pyruvat	1097.5	0.233891	0.167164	1.39918	0.16176	0.647129
DNA polymerase IV 2 (Pol IV 2)	2.10182	-0.968769	0.693418	-1.39709	0.162386	0.649275
	689.213	-0.186733	0.133822	-1.39538	0.1629	0.650017
aspartate 4-decarboxylase	2.84717	-0.832098	0.596485	-1.395	0.163015	0.650017
autoinducer-2 kinase	2.05624	0.879809	0.630966	1.39438	0.163202	0.650017
peptidase family C69	3.2171	-0.663186	0.475236	-1.39549	0.162869	0.650017
putative manganese-dependent inorganic pyrophosphatase	24.8635	0.325128	0.233166	1.39441	0.163195	0.650017
RHS repeat-associated core domain protein	20.8991	-0.637458	0.457043	-1.39475	0.163093	0.650017
tetrahydrofolate dehydrogenase/cyclohydrolas	6.94702	0.624114	0.447242	1.39547	0.162874	0.650017
glutamine synthetase type III GlnA3	7.39835	0.647971	0.464998	1.39349	0.163471	0.650303
lactoylglutathione lyase	9.00836	0.538498	0.386528	1.39316	0.16357	0.650303
microcompartments family protein	8.98319	-0.626803	0.45006	-1.39271	0.163707	0.650303
short chain fatty acid transporter	3.86164	0.604211	0.433813	1.39279	0.163683	0.650303
two component transcriptional regulato	115.626	-0.292207	0.20982	-1.39266	0.163723	0.650303
4-diphosphocytidyl-2-C-methyl-D-erythritol kinase	8.12431	0.495534	0.356117	1.39149	0.164076	0.650988
polyphosphate:AMP phosphotransferase	15.1867	-0.655234	0.470814	-1.39171	0.164012	0.650988
cobyrinic acid	16.5317	-0.382022	0.274727	-1.39055	0.164362	0.651593
SMC domain protein	4.54215	-0.671232	0.482763	-1.3904	0.164409	0.651593
60 kDa chaperonin	52.7771	0.389394	0.280261	1.3894	0.164712	0.652436
phosphofructokinase	105.904	0.408342	0.294061	1.38863	0.164945	0.653003
protein of hypothetical function DUF965	3.99465	0.787165	0.567215	1.38777	0.165206	0.653678
immunoglobulin-binding regulator B	6.89537	0.690634	0.497777	1.38744	0.165309	0.653726
CDP-diacylglycerol-serine O-phosphatidyltransferase	3.41415	-0.803604	0.579367	-1.38704	0.16543	0.653847
phosphoenolpyruvate-protein phosphotransferase	164.867	0.290475	0.209571	1.38605	0.165733	0.654686
NusB antitermination factor	5.82942	0.508972	0.367572	1.38469	0.166149	0.655851
translation elongation factor	4.19925	0.645477	0.466221	1.38449	0.166209	0.655851
ammonium transporter	16.0253	-0.453082	0.327447	-1.38368	0.166456	0.655857
Na+/H+ antiporter family protein	20.7114	-0.455023	0.32889	-1.38351	0.166508	0.655857
pyruvate/ketoisovalerate oxidoreductas	7.12468	0.471098	0.340393	1.38398	0.166364	0.655857
Vinylacetyl-CoA Delta-isomerase	4.39568	0.884507	0.63942	1.3833	0.166574	0.655857
cytochrome B561	3.16904	-0.654466	0.473504	-1.38218	0.166918	0.656495
putative uncharacterized protein NCRNA00269-like	4.48666	0.834885	0.60396	1.38235	0.166864	0.656495
D-mannonate oxidoreductase	14.6317	-0.460294	0.333147	-1.38165	0.167078	0.656767
NAD-dependent epimerase	2.98679	0.80227	0.581261	1.38022	0.167518	0.65778
spore coat protein JC	9.47241	-0.719277	0.521027	-1.3805	0.167433	0.65778
SEC-C domain-containing protein	7.40164	0.701128	0.508164	1.37973	0.167671	0.658023
indolepyruvate oxidoreductase subunit beta	4.6801	0.633796	0.460083	1.37757	0.168337	0.658847
peptidyl-prolyl cis-trans isomerase cyclophilin type	12.0933	0.385749	0.279944	1.37795	0.168218	0.658847
phosphoserine phosphatase/homoserine phosphotransferase bifunctional protein ThrH	5.59135	0.519755	0.377046	1.37849	0.168051	0.658847
protein of unknown function DUF512	4.60675	-0.699435	0.507537	-1.3781	0.168173	0.658847
superoxide dismutase	100.175	-0.381429	0.276827	-1.37786	0.168246	0.658847
Alcohol dehydrogenase GroES domain protein	14.5854	0.552667	0.401444	1.3767	0.168606	0.658972
dTDP-4-dehydrorhamnose reductase	37.0534	0.327294	0.237696	1.37695	0.168528	0.658972
hydrogenase maturation factor	2.26818	0.718824	0.522516	1.3757	0.168916	0.658972
NagC/XylR family transcriptional regulators	7.26809	0.492288	0.357784	1.37594	0.168842	0.658972
putative epimerase/isomerase	2.48212	0.986877	0.717365	1.3757	0.168916	0.658972
Serine acetyltransferase	3.7351	-0.692003	0.502789	-1.37633	0.168719	0.658972
ATP-dependent Clp protease ATP-binding subunit ClpX1	6.6563	-0.776034	0.564309	-1.37519	0.169072	0.659224
fumarate reductase/succinate dehydrogenase flavoprotein domain protein	17.4906	-0.414827	0.301785	-1.37457	0.169264	0.659544
Recombinase	19.8229	0.337601	0.245646	1.37434	0.169336	0.659544
50S ribosomal protein L7/L12 (MA1/MA2)	4.89258	0.758353	0.552228	1.37326	0.169672	0.660215
MIP family channel protein	27.7937	-0.601098	0.437736	-1.3732	0.169691	0.660215
2-keto-3-deoxygluconate 6-phosphate aldolase/2-keto-4-hydroxyglutarate aldolase	4.60409	-0.845711	0.616543	-1.3717	0.170158	0.660562
ATP:guanido phosphotransferase	6.34387	-0.677247	0.493861	-1.37133	0.170271	0.660562
ATPase associated with various cellular activities AAA_3	21.0088	-0.491884	0.35854	-1.37191	0.170092	0.660562
biotin and thiamin synthesis associated	3.75745	0.695059	0.507372	1.36992	0.170711	0.660562
cysteine desulphurase	2.06825	-0.949629	0.693131	-1.37006	0.170669	0.660562
electron transfer flavoprotein alpha-subunit	10.4985	0.448208	0.327116	1.37018	0.17063	0.660562
methionine gamma-lyase	9.87863	-0.678359	0.495081	-1.3702	0.170625	0.660562
MsmX	7.63415	-0.511374	0.373283	-1.36994	0.170706	0.660562
phosphoglucomutase/phosphomannomutase family protein	43.2056	0.336525	0.245696	1.36968	0.170786	0.660562
phosphoglycerate dehydrogenase-like oxidoreductase	2.90698	0.758019	0.553223	1.37019	0.170628	0.660562
PP-loop family protein	3.5957	-0.752411	0.548261	-1.37236	0.169951	0.660562
nitrite reductase (cytochrome	2.01084	-0.844024	0.616511	-1.36903	0.170989	0.660924
TonB-dependent outer membrane receptor protein	2.7824	-0.707614	0.51696	-1.3688	0.171063	0.660924
ABC-type sugar/spermidine/putrescine/iron/thiamine transport syste	148.468	0.731832	0.535027	1.36784	0.171362	0.661726
Aminotransferas	2.29363	0.811835	0.593798	1.36719	0.171566	0.661726
aspartate 1-decarboxylase	3.71474	-0.694287	0.507904	-1.36696	0.171637	0.661726
cyclase family protein	3.32055	0.732676	0.53596	1.36703	0.171615	0.661726
cobalt transport protein	11.2378	0.488031	0.357232	1.36614	0.171894	0.66201
sodium ion-translocating decarboxylase beta subunit	8.08565	0.672739	0.492391	1.36627	0.171855	0.66201
beta-methylaspartase	3.11088	0.769374	0.564296	1.36342	0.17275	0.662578
dipeptide transport ATP-binding protein DppD	2.30427	-0.849937	0.623599	-1.36296	0.172897	0.662578
isopropylmalate isomerase small subunit	2.06077	-0.910057	0.666979	-1.36445	0.172427	0.662578
large subunit ribosomal protein L27	6.76754	0.768119	0.56271	1.36504	0.172242	0.662578
propanediol utilization: dehydratas	3.46086	-0.667403	0.489437	-1.36361	0.172689	0.662578
putative alpha-glucosidase	4.61433	-0.642626	0.470914	-1.36463	0.172368	0.662578
putative RNA polymerase sigma factor RpoD	38.7865	0.537662	0.394317	1.36352	0.172717	0.662578
putrescine carbamoyltransferase	2.16769	0.864337	0.634255	1.36276	0.172958	0.662578
ribosomal protein L29	19.9762	-0.382323	0.280097	-1.36497	0.172262	0.662578
short-chain dehydrogenase/reductase SDR	51.3084	-0.341477	0.250569	-1.36281	0.172944	0.662578
putative signaling protein	3.14888	-0.81616	0.599752	-1.36083	0.173568	0.66456
spermidine/putrescine transport system permease protein	2.42995	-1.027	0.755247	-1.35982	0.173888	0.665434
dihydroxyacetone kinas	10.7206	-0.609297	0.448364	-1.35894	0.174167	0.665445
phosphoenolpyruvate-protein phosphotransferase(phosphotransferase syste	4.02411	0.654772	0.481754	1.35914	0.174102	0.665445
putative symporter YidK	2.41753	0.919836	0.676772	1.35915	0.174098	0.665445
Acetyl-CoA carboxylase alpha subunit	6.95366	-0.625292	0.460542	-1.35773	0.174549	0.665708
cell cycle regulation histidine triad (HIT) protein	2.44432	0.961707	0.70835	1.35767	0.174568	0.665708
putative peptidyl-prolyl cis-trans isomeras	3.15344	-0.922624	0.679406	-1.35799	0.174468	0.665708
response regulator receiver (CheY-like) modulated CheW protein	2.01558	-0.955483	0.703825	-1.35756	0.174604	0.665708
basic membrane protein family protein	2.77016	0.637721	0.469927	1.35707	0.17476	0.665951
Xylan	10.9973	-0.747019	0.550632	-1.35666	0.17489	0.666094
phenylalanyl-tRNA synthetase subunit alpha	20.616	-0.342955	0.252939	-1.35588	0.175137	0.666332
thioredoxin C-2	6.30429	-0.785413	0.579154	-1.35614	0.175056	0.666332
glycosyl transferase family 2	58.7264	-0.228805	0.168928	-1.35445	0.175592	0.667009
pyridoxine 5''-phosphate synthase	9.13404	-0.415745	0.30692	-1.35457	0.175555	0.667009
undecaprenyl pyrophosphate synthase	13.7524	-0.53652	0.396	-1.35485	0.175466	0.667009
bifunctional PTS system maltose and glucose-specific transporter subunits IICB	2.23442	1.13115	0.836161	1.35279	0.176122	0.667686
carbon starvation protein CstA	38.672	0.440932	0.325799	1.35338	0.175933	0.667686
centromere-like function involved in forespore chromosome partition	2.07002	-0.903441	0.667887	-1.35269	0.176156	0.667686
putative 3-oxoacyl-[acyl-carrier-protein] synthase II	9.09276	-0.427673	0.316236	-1.35239	0.176252	0.667686
putative 6-phospho-alpha-glucosidase	2.03864	-0.959153	0.70881	-1.35319	0.175996	0.667686
winged helix family two component transcriptional regulator	9.41095	0.407699	0.301517	1.35216	0.176325	0.667686
betaine reductase	9.50425	-0.745827	0.551985	-1.35117	0.17664	0.66853
cobalamin B12-binding domain protein	9.55507	0.455394	0.337203	1.3505	0.176854	0.668991
siroheme synthase	2.26558	0.855932	0.634121	1.34979	0.177083	0.669504
carbon monoxide dehydrogenase accessory protein (nickel insertase)	5.68034	-0.712082	0.52783	-1.34907	0.177313	0.669701
UDP-N-acetylmuramate/alanine ligase	7.25031	-0.522383	0.387222	-1.34905	0.17732	0.669701
bifunctional	23.886	0.349509	0.259333	1.34772	0.177747	0.669957
chaperone protein dnak	50.0143	0.420646	0.312133	1.34765	0.17777	0.669957
fructan hydrolase	2.25255	0.676095	0.501423	1.34835	0.177545	0.669957
Glycoside Hydrolase Family 43 candidate b-xylosidase or a-L-arabinofuranosidase	3.51658	0.908035	0.673786	1.34766	0.177767	0.669957
TonB-dependent siderophore receptor	2.667	-0.893515	0.66314	-1.3474	0.177852	0.669957
oligopeptide transport ATP-binding protein	15.0357	-0.617071	0.458195	-1.34674	0.178063	0.670404
1-phosphofructokinase	5.51021	0.689054	0.512073	1.34562	0.178426	0.670826
endopeptidase Clp ATP-binding subunit B	23.2849	0.463645	0.344571	1.34557	0.17844	0.670826
putative flavoredoxin	2.99538	0.882237	0.655679	1.34553	0.178454	0.670826
NSS family amino acid:sodium (Na+) symporter	2.41799	0.707596	0.526056	1.3451	0.178594	0.671004
chaperone clpb	2.20794	0.708996	0.527313	1.34455	0.178772	0.67118
hydroxypyruvate reductase	8.87204	0.480262	0.357238	1.34438	0.178826	0.67118
putative 8-amino-7-oxononanoate synthase	6.6698	0.457943	0.340808	1.3437	0.179047	0.671308
pyridoxal kinase	3.16517	-0.871216	0.648246	-1.34396	0.178962	0.671308
hydrogenase	21.2272	0.430913	0.320949	1.34262	0.179394	0.671666
lipoate-protein ligase	2.443	0.933907	0.695586	1.34262	0.179395	0.671666
serine protease HtrA family protein	4.41332	0.749946	0.558686	1.34234	0.179486	0.671666
SSU ribosomal protein s17p	4.94049	-0.776898	0.578925	-1.34197	0.179607	0.671666
trk system potassium uptake protein TrkA	2.22324	0.711391	0.530034	1.34216	0.179544	0.671666
ABC transporter (permease)	17.5646	-0.71093	0.530053	-1.34124	0.179841	0.672195
coenzyme A transferase PsecoA	3.49855	0.574278	0.428327	1.34075	0.180003	0.672355
DNA gyrase/topoisomerase IV subunit A	10.7921	-0.498078	0.371948	-1.33911	0.180535	0.672355
indigoidine synthase A family protein	4.83805	-0.574245	0.428498	-1.34013	0.180202	0.672355
methyltransferase type 11	7.66361	-0.461619	0.344642	-1.33941	0.180436	0.672355
ribonuclease R Rnr	5.98411	-0.607173	0.453198	-1.33975	0.180326	0.672355
RNP-1 like RNA-binding protein	18.2016	-0.571023	0.426151	-1.33996	0.18026	0.672355
zinc-binding alcohol dehydrogenase	4.01023	-0.799343	0.596819	-1.33934	0.180461	0.672355
carbon starvation protei	14.5259	0.606001	0.452912	1.33801	0.180893	0.67328
nucleoside permease NupG	6.8527	-0.516389	0.386021	-1.33772	0.180987	0.67328
sugar ABC transporter substrate-binding protein	249.6	0.623419	0.466112	1.33749	0.181063	0.67328
4-phosphoerythronate dehydrogenase	4.27022	0.535436	0.400928	1.33549	0.181715	0.674221
conjugate transposon protein	3.34591	-0.785483	0.588251	-1.33529	0.181783	0.674221
excinuclease ABC subunit B	105.238	-0.174146	0.130367	-1.33581	0.181611	0.674221
ferric uptake regulation protein	2.07768	-0.892845	0.668259	-1.33608	0.181524	0.674221
V-type ATP synthase subunit I	3.11025	-0.744965	0.557572	-1.33609	0.181521	0.674221
spermidine/putrescine import ATP-binding protein PotA	3.90992	0.591367	0.443205	1.3343	0.182106	0.675074
Tat pathway signal sequence	27.9696	-0.820664	0.615208	-1.33396	0.182217	0.675136
2-C-methyl-D-erythritol	26.7869	-0.300231	0.225156	-1.33343	0.182389	0.67543
anaerobic fumarate hydratase class I	8.37002	0.699203	0.524878	1.33212	0.182819	0.675495
arylsulfatase precursor	2.6997	0.765446	0.575469	1.33013	0.183477	0.675495
aspartate carbamoyltransferase	23.8105	0.322859	0.242781	1.32983	0.183573	0.675495
bacterial translation initiation factor 3 (bIF-3)	2.54101	0.802109	0.603994	1.32801	0.184175	0.675495
Collagen triple helix repeat protein	2.20274	-0.973766	0.733266	-1.32798	0.184183	0.675495
degV family protein	14.1799	0.328318	0.24642	1.33235	0.182746	0.675495
DnaK suppressor protein	7.34411	0.624384	0.469686	1.32936	0.183728	0.675495
glycoprotease family protein	7.28687	0.599276	0.450503	1.33024	0.18344	0.675495
glycoside hydrolase family 3 domain protein	68.6421	-0.273505	0.205735	-1.32941	0.183714	0.675495
GTP pyrophosphokinase	44.4021	-0.359831	0.270418	-1.33065	0.183305	0.675495
LSU ribosomal protein l11p	3.97678	-0.68101	0.510889	-1.33299	0.182535	0.675495
NADH-dependent dehydrogenase	9.35115	-0.536147	0.403171	-1.32982	0.183576	0.675495
oligopeptide ABC transporter ATP-binding protein OppF2	2.06952	-0.95	0.714953	-1.32876	0.183928	0.675495
putative CheA signal transduction histidine kinases	2.10759	-0.948567	0.712473	-1.33137	0.183067	0.675495
putative methylmalonyl-CoA mutase small subunit	9.34278	-0.574714	0.432392	-1.32915	0.183799	0.675495
pyruvate carboxyltransferase	19.5192	0.534126	0.402043	1.32853	0.184003	0.675495
RNA polymerase subunit beta	31.4297	-0.664922	0.499945	-1.32999	0.183522	0.675495
segregation and condensation protein A	2.30694	0.792968	0.597079	1.32808	0.184152	0.675495
type III secretion system ATPase	2.87128	0.683666	0.513976	1.33015	0.183468	0.675495
branched-chain amino acid permease	2.08354	-0.877938	0.661802	-1.32659	0.184645	0.676159
D-galactarate dehydratase/altronate hydrolas	2.36435	-0.846009	0.637508	-1.32706	0.18449	0.676159
two-component system sensor histidine kinase	22.6333	-0.359145	0.270675	-1.32685	0.184558	0.676159
bacterioferritin	13.7684	0.632158	0.477355	1.32429	0.185405	0.678598
putative Multidrug resistance protein MexB	3.02967	-0.694625	0.524942	-1.32324	0.185755	0.679535
30S ribosomal protein S11	271.446	0.330896	0.250254	1.32224	0.186088	0.680079
ATP-dependent metallopeptidase HflB	11.4035	0.381498	0.288526	1.32223	0.186092	0.680079
phosphoheptose isomerase	3.59074	-0.833935	0.631117	-1.32136	0.18638	0.680787
3-hydroxybutyryl-coA dehydratase	2.73841	1.03804	0.78717	1.3187	0.187269	0.68234
aminotransferase AlaT	3.31683	0.679622	0.515382	1.31868	0.187278	0.68234
glycoside hydrolase family 26	5.67047	0.676691	0.512826	1.31953	0.186991	0.68234
ParA family protein	9.68569	-0.555339	0.420879	-1.31947	0.187011	0.68234
putative unsaturated glucuronyl hydrolase	2.32912	-0.921223	0.698308	-1.31922	0.187095	0.68234
Alpha amylas	3.71645	0.72391	0.549298	1.31788	0.187543	0.682767
bacterial extracellular solute-binding protein	7.05002	0.67211	0.510149	1.31748	0.187678	0.682767
beta-aspartyl peptidase	4.30961	0.617443	0.468655	1.31748	0.187678	0.682767
AcrB/AcrD/AcrF family transporter	3.28945	0.775018	0.588769	1.31634	0.188061	0.683814
Na(+)-translocating NADH-quinone reductas	41.3365	0.828531	0.630157	1.3148	0.188577	0.684695
putative dehydratase	4.83328	0.851203	0.647416	1.31477	0.188587	0.684695
rfaE bifunctional protein	3.49974	-0.729775	0.554842	-1.31528	0.188414	0.684695
carbon-nitrogen family hydrolase	4.66514	-0.610724	0.464922	-1.3136	0.18898	0.685116
catalase	40.0729	-0.504482	0.384193	-1.31309	0.189151	0.685116
cell envelope-related transcriptional attenuator	18.5546	0.588952	0.448507	1.31314	0.189136	0.685116
pyridoxamine kinase	3.56129	0.748334	0.570054	1.31274	0.18927	0.685116
tRNA/rRNA methyltransferase (SpoU)	19.2199	0.482986	0.368002	1.31245	0.189367	0.685116
type III secretion componen	2.72889	0.853784	0.649922	1.31367	0.188957	0.685116
UDP-	4.27212	-0.719242	0.547989	-1.31251	0.189348	0.685116
[Fe] hydrogenase	2.48358	-0.744036	0.567078	-1.31205	0.189502	0.685217
LrgB family protein	6.50734	0.462295	0.352411	1.31181	0.189585	0.685217
[truncated: 18,713 more rows]
